# Supplementary material for: Poly[[aqua­(μ-4,4′-bipyridyl-κ2 N:N′)bis­(μ-formato-κ2 O:O′)iron(II)] tetra­hydrate]
Source: Acta Crystallogr Sect E Struct Rep Online. 2009 Sep 9;65(Pt 10):m1189–90. doi: 10.1107/S1600536809034722 (PMC2970270; doi:10.1107/S1600536809034722)
Supplement: Supplementary file 1 [file e-65-m1189-sup1.cif]

##############################################################################
###                                                                        ###
###        Electronic paper (Acta Crystallographica Section E)             ###
###                                                                        ###
##############################################################################
#                                                                            #
# This CIF contains the data in a paper accepted for publication in Acta     #
# Crystallographica Section E. It conforms to the requirements of Notes      #
# for Authors for Section E, and has been peer reviewed under the auspices   #
# of the IUCr Commission on Journals.                                        #
#                                                                            #
# Full details of the Crystallographic Information File format               #
# are given in the paper "The Crystallographic Information File (CIF):       #
# a New Standard Archive File for Crystallography" by S. R. Hall, F. H.      #
# Allen and I. D. Brown [Acta Cryst. (1991), A47, 655-685].                  #
#                                                                            #
# The current version of the core CIF dictionary is obtainable from          #
# ftp://ftp.iucr.org/pub/cif_core.dic. The current version number is 2.4.    #
#                                                                            #
# Software is freely available for graphical display of the structure(s) in  #
# this CIF.  For information consult the CIF home page http://www.iucr.org/  #
# cif/home.html                                                              #
#                                                                            #
# This file may be used for bona fide research purposes within the           #
# scientific community so long as proper attribution is given to the journal # 
# article from which it was obtained.                                        #
#                                                                            #
##############################################################################
                                             
data_global
_audit_creation_method     'form.cif (version 2.0)'
_journal_data_validation_number     ?
_journal_date_recd_electronic     2009-08-14
_journal_date_accepted     2009-08-29
_journal_name_full     'Acta Crystallographica, Section E'
_journal_year     2009
_journal_volume     65
_journal_issue     10
_journal_page_first     m1189
_journal_page_last     m1190
_journal_paper_category     QM
_journal_coeditor_code     PV2199
_publ_contact_author_name     'Dr. Liu, Zhilu'
_publ_contact_author_address
;
      Department of Pharmacy,
      Shandong Medical College,
      Jinan, 250002,
      People's Republic of China
;
_publ_contact_author_email     'liuzhilu2009@yahoo.com.cn'
_publ_contact_author_fax     '0086-931-4968201'
_publ_contact_author_phone     '0086-931-4968201'
_publ_section_title
;\
Poly[[aqua(\m-4,4'-bipyridyl-\k^2^<i>N</i>:<i>N</i>')-\m-formato-\
\k^2^<i>O</i>:<i>O</i>'-formato-\k<i>O</i>-iron(II)] tetrahydrate]
;
loop_
    _publ_author_name
    _publ_author_address
    'Jiang, Bin'
;     Department of Pharmacy,
      Shandong Medical College,
      Jinan 250002,
      People's Republic of China
;
    'Liu, Zhilu'
;     State Key Laboratory of Solid Lubrication,
      Lanzhou Institute of Chemical Physics,
      Chinese Academy of Sciences,
      Lanzhou 73000,
      People's Republic of China
;
data_I
_audit_creation_method     SHELXL-97
_chemical_name_systematic
;
Poly[[aqua(\m-4,4'-bipyridyl-\k^2^<i>N</i>:<i>N</i>')-\m-formato-
\k^2^<i>O</i>:<i>O</i>'-formato-\k<i>O</i>-iron(II)] tetrahydrate]
;
_chemical_name_common     ?
_chemical_formula_moiety     'C12 H12 Fe N2 O5, 4(H2 O)'
_chemical_formula_sum     'C12 H20 Fe N2 O9'
_chemical_formula_iupac     '[Fe (C H O2)2 (C10 H8 N2) (H2 O)], 4H2 O'
_chemical_formula_weight     392.15
_chemical_melting_point     ?
_symmetry_cell_setting     Monoclinic
_symmetry_space_group_name_H-M     'C c'
_symmetry_space_group_name_Hall     'C -2yc'
loop_
    _symmetry_equiv_pos_as_xyz
    'x, y, z'
    'x, -y, z+1/2'
    'x+1/2, y+1/2, z'
    'x+1/2, -y+1/2, z+1/2'
_cell_length_a     10.5021(6)
_cell_length_b     20.1959(11)
_cell_length_c     8.1256(4)
_cell_angle_alpha     90.00
_cell_angle_beta     102.3670(10)
_cell_angle_gamma     90.00
_cell_volume     1683.44(16)
_cell_formula_units_Z     4
_cell_measurement_reflns_used     4008
_cell_measurement_theta_min     2.23
_cell_measurement_theta_max     28.30
_cell_measurement_temperature     273(2)
_exptl_crystal_description     block
_exptl_crystal_colour     green
_exptl_crystal_size_max     0.12
_exptl_crystal_size_mid     0.10
_exptl_crystal_size_min     0.08
_exptl_crystal_density_diffrn     1.547
_exptl_crystal_density_meas     ?
_exptl_crystal_density_method     'not measured'
_exptl_crystal_F_000     816
_exptl_absorpt_coefficient_mu     0.944
_exptl_absorpt_correction_type     'multi-scan'
_exptl_absorpt_process_details     '(SADABS; Bruker, 2005)'
_exptl_absorpt_correction_T_min     0.8952
_exptl_absorpt_correction_T_max     0.9283
_exptl_special_details
;
Elemental Analysis. Calc. for
C~12~H~20~FeN~2~O~9~: C 36.73, H 5.10, N 12.24%; Found: C 36.65, H 5.02, N
12.14%.
;
_diffrn_ambient_temperature     273(2)
_diffrn_radiation_type     MoK\a
_diffrn_radiation_wavelength     0.71073
_diffrn_radiation_source     'fine-focus sealed tube'
_diffrn_radiation_monochromator     graphite
_diffrn_measurement_device_type     'Bruker SMART CCD area-detector'
_diffrn_measurement_method     '\f and \w'
_diffrn_detector_area_resol_mean     ?
_diffrn_reflns_number     4376
_diffrn_reflns_av_R_equivalents     0.0308
_diffrn_reflns_av_sigmaI/netI     0.0283
_diffrn_reflns_theta_min     2.02
_diffrn_reflns_theta_max     25.00
_diffrn_reflns_theta_full     25.00
_diffrn_measured_fraction_theta_max     0.997
_diffrn_measured_fraction_theta_full     0.997
_diffrn_reflns_limit_h_min     -12
_diffrn_reflns_limit_h_max     11
_diffrn_reflns_limit_k_min     -19
_diffrn_reflns_limit_k_max     24
_diffrn_reflns_limit_l_min     -9
_diffrn_reflns_limit_l_max     9
_diffrn_standards_number     0
_diffrn_standards_interval_count     0
_diffrn_standards_interval_time     0
_diffrn_standards_decay_%     0
_refine_special_details
;
Refinement of <i>F</i>^2^ against ALL reflections. The weighted <i>R</i>-factor
<i>wR</i> and goodness of fit <i>S</i> are based on <i>F</i>^2^, conventional
<i>R</i>-factors <i>R</i> are based on <i>F</i>, with <i>F</i> set to zero for
negative <i>F</i>^2^. The threshold expression of <i>F</i>^2^ >
\s(<i>F</i>^2^) is used only for calculating <i>R</i>-factors(gt) <i>etc</i>.
and is not relevant to the choice of reflections for refinement.
<i>R</i>-factors based on <i>F</i>^2^ are statistically about twice as large
as those based on <i>F</i>, and <i>R</i>- factors based on ALL data will be
even larger.
;
_reflns_number_total     2523
_reflns_number_gt     2468
_reflns_threshold_expression     I>2\s(I)
_refine_ls_structure_factor_coef     Fsqd
_refine_ls_matrix_type     full
_refine_ls_R_factor_all     0.0341
_refine_ls_R_factor_gt     0.0336
_refine_ls_wR_factor_gt     0.0835
_refine_ls_wR_factor_ref     0.0842
_refine_ls_goodness_of_fit_ref     1.004
_refine_ls_restrained_S_all     1.004
_refine_ls_number_reflns     2523
_refine_ls_number_parameters     248
_refine_ls_number_restraints     19
_refine_ls_hydrogen_treatment     mixed
_refine_ls_weighting_scheme     calc
_refine_ls_weighting_details
                  'calc w=1/[\s^2^(Fo^2^)+(0.071P)^2^] where P=(Fo^2^+2Fc^2^)/3'
_atom_sites_solution_hydrogens     geom
_atom_sites_solution_primary     direct
_atom_sites_solution_secondary     difmap
_refine_ls_shift/su_max     0.001
_refine_ls_shift/su_mean     0.000
_refine_diff_density_max     0.308
_refine_diff_density_min     -0.418
_refine_ls_extinction_method     none
_refine_ls_extinction_coef     ?
_refine_ls_abs_structure_details     'Flack  (1983), 1036 Friedel pairs'
_refine_ls_abs_structure_Flack     0.158(18)
loop_
    _atom_type_symbol
    _atom_type_description
    _atom_type_scat_dispersion_real
    _atom_type_scat_dispersion_imag
    _atom_type_scat_source
    'C' 'C' 0.0033 0.0016
                         'International Tables Vol C Tables 4.2.6.8 and 6.1.1.4'
    'H' 'H' 0.0000 0.0000
                         'International Tables Vol C Tables 4.2.6.8 and 6.1.1.4'
    'N' 'N' 0.0061 0.0033
                         'International Tables Vol C Tables 4.2.6.8 and 6.1.1.4'
    'O' 'O' 0.0106 0.0060
                         'International Tables Vol C Tables 4.2.6.8 and 6.1.1.4'
    'Fe' 'Fe' 0.3463 0.8444
                         'International Tables Vol C Tables 4.2.6.8 and 6.1.1.4'
_computing_data_collection     'SMART (Bruker, 2005)'
_computing_cell_refinement     'SAINT (Bruker, 2005)'
_computing_data_reduction     'SAINT (Bruker, 2005)'
_computing_structure_solution     'SHELXS97 (Sheldrick, 2008)'
_computing_structure_refinement     'SHELXL97 (Sheldrick, 2008)'
_computing_molecular_graphics     'SHELXTL (Sheldrick, 2008)'
_computing_publication_material     'SHELXL97 (Sheldrick, 2008)'
loop_
    _atom_site_type_symbol
    _atom_site_label
    _atom_site_fract_x
    _atom_site_fract_y
    _atom_site_fract_z
    _atom_site_U_iso_or_equiv
    _atom_site_adp_type
    _atom_site_calc_flag
    _atom_site_refinement_flags
    _atom_site_occupancy
    _atom_site_disorder_assembly
    _atom_site_disorder_group
    Fe Fe1 0.99831(11) 0.753902(16) 0.64202(13) 0.01649(13) Uani d D 1 . .
    C C1 0.7398(3) 0.72764(15) 0.4049(4) 0.0274(6) Uani d . 1 . .
    H H1 0.7212 0.7713 0.4273 0.033 Uiso calc R 1 . .
    C C2 1.0318(4) 0.76341(18) 0.2832(5) 0.0339(8) Uani d . 1 . .
    H H2 0.9801 0.7256 0.2686 0.041 Uiso calc R 1 . .
    C C3 0.7896(3) 0.85353(16) 0.6887(5) 0.0342(7) Uani d . 1 . .
    H H3 0.7527 0.8158 0.7245 0.041 Uiso calc R 1 . .
    C C4 0.7264(3) 0.91325(17) 0.6933(4) 0.0338(7) Uani d . 1 . .
    H H4 0.6487 0.9149 0.7306 0.041 Uiso calc R 1 . .
    C C5 0.7789(3) 0.97064(15) 0.6424(4) 0.0294(8) Uani d . 1 . .
    C C6 0.8935(4) 0.96383(17) 0.5850(5) 0.0401(9) Uani d . 1 . .
    H H6 0.9321 1.0007 0.5475 0.048 Uiso calc R 1 . .
    C C7 0.9502(4) 0.90224(16) 0.5837(5) 0.0381(8) Uani d . 1 . .
    H H7 1.0269 0.8989 0.5445 0.046 Uiso calc R 1 . .
    C C8 0.7165(3) 1.03639(15) 0.6479(4) 0.0280(7) Uani d . 1 . .
    C C9 0.5937(3) 1.04287(16) 0.6846(5) 0.0359(8) Uani d . 1 . .
    H H9 0.5493 1.0055 0.7090 0.043 Uiso calc R 1 . .
    C C10 0.5377(3) 1.10457(17) 0.6847(5) 0.0355(8) Uani d . 1 . .
    H H10 0.4555 1.1076 0.7096 0.043 Uiso calc R 1 . .
    C C11 0.7777(4) 1.09450(16) 0.6157(5) 0.0355(8) Uani d . 1 . .
    H H11 0.8609 1.0932 0.5932 0.043 Uiso calc R 1 . .
    C C12 0.7138(3) 1.15402(16) 0.6174(4) 0.0327(8) Uani d . 1 . .
    H H12 0.7559 1.1923 0.5938 0.039 Uiso calc R 1 . .
    N N1 0.5956(3) 1.16024(12) 0.6509(3) 0.0276(6) Uani d . 1 . .
    N N2 0.9005(3) 0.84703(12) 0.6360(3) 0.0267(6) Uani d . 1 . .
    O O1 0.8405(2) 0.70271(10) 0.4923(3) 0.0311(5) Uani d . 1 . .
    O O2 0.6621(2) 0.69888(11) 0.2902(3) 0.0305(5) Uani d . 1 . .
    O O3 1.0696(2) 0.78393(11) 0.4317(3) 0.0330(5) Uani d . 1 . .
    O O4 1.0559(3) 0.78812(16) 0.1566(4) 0.0569(8) Uani d . 1 . .
    O O5 0.9382(3) 0.73151(14) 0.8633(3) 0.0370(6) Uani d D 1 . .
    O O6 0.7891(3) 0.63516(14) 0.9637(4) 0.0482(6) Uani d D 1 . .
    O O7 0.6017(4) 0.5754(3) 0.4995(8) 0.1160(19) Uani d D 1 . .
    O O8 0.7346(5) 0.51513(19) 0.7912(5) 0.0972(14) Uani d D 1 . .
    O O9 0.8996(3) 0.40816(15) 0.7836(4) 0.0561(8) Uani d D 1 . .
    H H1W 0.946(5) 0.7580(16) 0.942(5) 0.080 Uiso d D 1 . .
    H H2W 0.892(4) 0.6994(13) 0.871(5) 0.080 Uiso d D 1 . .
    H H3W 0.727(3) 0.660(2) 0.963(5) 0.080 Uiso d D 1 . .
    H H4W 0.822(5) 0.620(2) 1.057(3) 0.080 Uiso d D 1 . .
    H H5W 0.644(5) 0.5542(19) 0.444(7) 0.080 Uiso d D 1 . .
    H H6W 0.626(5) 0.6138(10) 0.518(7) 0.080 Uiso d D 1 . .
    H H7W 0.692(4) 0.531(2) 0.703(3) 0.080 Uiso d D 1 . .
    H H8W 0.761(5) 0.5426(16) 0.865(4) 0.080 Uiso d D 1 . .
    H H9W 0.850(4) 0.4397(15) 0.764(6) 0.080 Uiso d D 1 . .
    H H10W 0.885(5) 0.383(2) 0.856(5) 0.080 Uiso d D 1 . .
loop_
    _atom_site_aniso_label
    _atom_site_aniso_U_11
    _atom_site_aniso_U_22
    _atom_site_aniso_U_33
    _atom_site_aniso_U_12
    _atom_site_aniso_U_13
    _atom_site_aniso_U_23
    Fe1 0.0162(2) 0.01436(18) 0.0163(2) 0.00272(16) -0.00227(13) -0.00061(15)
    C1 0.0252(14) 0.0238(13) 0.0303(15) -0.0001(15) -0.0001(12) 0.0005(15)
    C2 0.0352(19) 0.0367(16) 0.030(2) -0.0028(15) 0.0070(15) -0.0049(15)
    C3 0.037(2) 0.0232(16) 0.0437(18) 0.0014(14) 0.0122(15) 0.0034(13)
    C4 0.0307(19) 0.0267(17) 0.045(2) 0.0046(13) 0.0110(14) 0.0010(13)
    C5 0.028(2) 0.0250(16) 0.0321(17) 0.0044(12) 0.0001(14) -0.0016(12)
    C6 0.040(2) 0.0225(17) 0.061(2) 0.0034(13) 0.0188(18) 0.0044(15)
    C7 0.0352(19) 0.0268(16) 0.056(2) 0.0049(13) 0.0171(15) -0.0004(15)
    C8 0.032(2) 0.0226(15) 0.0276(16) 0.0048(12) 0.0014(14) 0.0007(12)
    C9 0.0319(18) 0.0238(16) 0.053(2) 0.0017(12) 0.0111(16) 0.0050(14)
    C10 0.0259(18) 0.0288(16) 0.053(2) 0.0048(12) 0.0121(15) 0.0011(14)
    C11 0.0274(18) 0.0280(17) 0.051(2) 0.0042(13) 0.0073(15) 0.0010(14)
    C12 0.0303(18) 0.0231(16) 0.0438(19) 0.0005(12) 0.0059(15) 0.0011(13)
    N1 0.0275(13) 0.0231(13) 0.0300(13) 0.0046(10) 0.0009(11) 0.0000(10)
    N2 0.0266(14) 0.0217(13) 0.0295(13) 0.0040(10) 0.0005(11) -0.0010(10)
    O1 0.0256(12) 0.0278(11) 0.0339(12) 0.0014(9) -0.0067(10) -0.0007(9)
    O2 0.0278(11) 0.0285(12) 0.0290(12) 0.0007(9) -0.0079(10) -0.0037(9)
    O3 0.0379(13) 0.0348(13) 0.0252(12) -0.0003(10) 0.0040(10) -0.0025(9)
    O4 0.0724(19) 0.070(2) 0.0291(13) -0.0197(15) 0.0119(12) -0.0044(13)
    O5 0.0461(16) 0.0362(13) 0.0292(13) -0.0115(12) 0.0090(11) -0.0025(11)
    O6 0.0475(15) 0.0446(15) 0.0538(17) 0.0017(11) 0.0134(12) 0.0059(12)
    O7 0.089(3) 0.092(3) 0.161(6) -0.021(3) 0.013(3) 0.057(3)
    O8 0.124(4) 0.068(3) 0.086(3) 0.017(2) -0.008(2) -0.020(2)
    O9 0.063(2) 0.0502(18) 0.0540(18) -0.0072(14) 0.0096(15) 0.0084(13)
_geom_special_details
;
All e.s.d.'s (except the e.s.d. in the dihedral angle between two l.s. planes)
are estimated using the full covariance matrix. The cell e.s.d.'s are taken
into account individually in the estimation of e.s.d.'s in distances, angles
and torsion angles; correlations between e.s.d.'s in cell parameters are only
used when they are defined by crystal symmetry. An approximate (isotropic)
treatment of cell e.s.d.'s is used for estimating e.s.d.'s involving l.s.
planes.
;
loop_
    _geom_bond_atom_site_label_1
    _geom_bond_atom_site_label_2
    _geom_bond_site_symmetry_2
    _geom_bond_distance
    _geom_bond_publ_flag
    Fe1 O5 . 2.079(3) ?
    Fe1 O3 . 2.097(3) ?
    Fe1 O1 . 2.105(2) ?
    Fe1 O2 4_565 2.105(2) ?
    Fe1 N2 . 2.139(3) ?
    Fe1 N1 3_545 2.144(3) ?
    C1 O1 . 1.247(4) ?
    C1 O2 . 1.243(4) ?
    C1 H1 . 0.9300 ?
    C2 O4 . 1.218(5) ?
    C2 O3 . 1.257(4) ?
    C2 H2 . 0.9300 ?
    C3 N2 . 1.330(4) ?
    C3 C4 . 1.381(5) ?
    C3 H3 . 0.9300 ?
    C4 C5 . 1.384(5) ?
    C4 H4 . 0.9300 ?
    C5 C6 . 1.388(5) ?
    C5 C8 . 1.486(4) ?
    C6 C7 . 1.380(5) ?
    C6 H6 . 0.9300 ?
    C7 N2 . 1.338(4) ?
    C7 H7 . 0.9300 ?
    C8 C9 . 1.390(5) ?
    C8 C11 . 1.390(5) ?
    C9 C10 . 1.378(5) ?
    C9 H9 . 0.9300 ?
    C10 N1 . 1.334(4) ?
    C10 H10 . 0.9300 ?
    C11 C12 . 1.378(5) ?
    C11 H11 . 0.9300 ?
    C12 N1 . 1.333(5) ?
    C12 H12 . 0.9300 ?
    N1 Fe1 3_455 2.144(3) ?
    O2 Fe1 4_464 2.105(2) ?
    O5 H1W . 0.82(4) ?
    O5 H2W . 0.82(3) ?
    O6 H3W . 0.82(4) ?
    O6 H4W . 0.82(3) ?
    O7 H5W . 0.82(5) ?
    O7 H6W . 0.82(3) ?
    O8 H7W . 0.82(3) ?
    O8 H8W . 0.82(3) ?
    O9 H9W . 0.82(4) ?
    O9 H10W . 0.82(4) ?
loop_
    _geom_angle_atom_site_label_1
    _geom_angle_atom_site_label_2
    _geom_angle_atom_site_label_3
    _geom_angle_site_symmetry_1
    _geom_angle_site_symmetry_3
    _geom_angle
    _geom_angle_publ_flag
    O5 Fe1 O3 . . 174.46(10) ?
    O5 Fe1 O1 . . 92.60(10) ?
    O3 Fe1 O1 . . 92.62(10) ?
    O5 Fe1 O2 . 4_565 88.06(9) ?
    O3 Fe1 O2 . 4_565 86.81(9) ?
    O1 Fe1 O2 . 4_565 177.17(10) ?
    O5 Fe1 N2 . . 88.72(11) ?
    O3 Fe1 N2 . . 88.90(10) ?
    O1 Fe1 N2 . . 95.96(9) ?
    O2 Fe1 N2 4_565 . 86.81(10) ?
    O5 Fe1 N1 . 3_545 90.57(11) ?
    O3 Fe1 N1 . 3_545 91.81(10) ?
    O1 Fe1 N1 . 3_545 84.07(9) ?
    O2 Fe1 N1 4_565 3_545 93.18(10) ?
    N2 Fe1 N1 . 3_545 179.28(13) ?
    O1 C1 O2 . . 125.4(3) ?
    O1 C1 H1 . . 117.3 ?
    O2 C1 H1 . . 117.3 ?
    O4 C2 O3 . . 126.6(4) ?
    O4 C2 H2 . . 116.7 ?
    O3 C2 H2 . . 116.7 ?
    N2 C3 C4 . . 123.6(3) ?
    N2 C3 H3 . . 118.2 ?
    C4 C3 H3 . . 118.2 ?
    C3 C4 C5 . . 119.9(3) ?
    C3 C4 H4 . . 120.1 ?
    C5 C4 H4 . . 120.1 ?
    C4 C5 C6 . . 116.6(3) ?
    C4 C5 C8 . . 122.2(3) ?
    C6 C5 C8 . . 121.3(3) ?
    C7 C6 C5 . . 119.9(3) ?
    C7 C6 H6 . . 120.1 ?
    C5 C6 H6 . . 120.1 ?
    N2 C7 C6 . . 123.4(3) ?
    N2 C7 H7 . . 118.3 ?
    C6 C7 H7 . . 118.3 ?
    C9 C8 C11 . . 116.7(3) ?
    C9 C8 C5 . . 121.7(3) ?
    C11 C8 C5 . . 121.6(3) ?
    C10 C9 C8 . . 120.0(3) ?
    C10 C9 H9 . . 120.0 ?
    C8 C9 H9 . . 120.0 ?
    N1 C10 C9 . . 123.3(3) ?
    N1 C10 H10 . . 118.4 ?
    C9 C10 H10 . . 118.4 ?
    C12 C11 C8 . . 119.3(3) ?
    C12 C11 H11 . . 120.4 ?
    C8 C11 H11 . . 120.4 ?
    N1 C12 C11 . . 124.1(3) ?
    N1 C12 H12 . . 117.9 ?
    C11 C12 H12 . . 117.9 ?
    C12 N1 C10 . . 116.6(3) ?
    C12 N1 Fe1 . 3_455 122.3(2) ?
    C10 N1 Fe1 . 3_455 121.0(2) ?
    C3 N2 C7 . . 116.6(3) ?
    C3 N2 Fe1 . . 121.9(2) ?
    C7 N2 Fe1 . . 121.4(2) ?
    C1 O1 Fe1 . . 126.7(2) ?
    C1 O2 Fe1 . 4_464 122.8(2) ?
    C2 O3 Fe1 . . 126.3(2) ?
    Fe1 O5 H1W . . 122(3) ?
    Fe1 O5 H2W . . 122(3) ?
    H1W O5 H2W . . 115(4) ?
    H3W O6 H4W . . 114(4) ?
    H5W O7 H6W . . 114(5) ?
    H7W O8 H8W . . 114(4) ?
    H9W O9 H10W . . 115(5) ?
loop_
    _geom_hbond_atom_site_label_D
    _geom_hbond_atom_site_label_H
    _geom_hbond_atom_site_label_A
    _geom_hbond_site_symmetry_A
    _geom_hbond_distance_DH
    _geom_hbond_distance_HA
    _geom_hbond_distance_DA
    _geom_hbond_angle_DHA
    O5 H1W O4 1_556 0.82(4) 1.97(4) 2.693(4) 146(6)
    O6 H3W O3 4_465 0.82(4) 1.98(4) 2.792(4) 173(4)
    O6 H4W O9 2_565 0.82(3) 1.93(3) 2.753(4) 175(5)
    O7 H5W O8 2_564 0.82(5) 2.22(5) 3.028(9) 171(4)
    O7 H6W O4 4_465 0.82(3) 2.46(3) 3.117(7) 137(4)
    O9 H10W O1 2_565 0.82(4) 2.16(4) 2.954(4) 165(5)
    O7 H6W O2 . 0.82(3) 2.61(5) 3.158(5) 125(5)
    O8 H7W O7 . 0.82(3) 1.94(3) 2.763(7) 174(5)
    O8 H8W O6 . 0.82(3) 2.031(19) 2.797(5) 155(4)
    O9 H9W O8 . 0.82(4) 1.99(4) 2.779(5) 163(5)
    O5 H2W O6 . 0.82(3) 1.94(4) 2.729(4) 161(4)
