# Supplementary material for: Poly[[aqua­(μ-4,4′-bipyridyl-κ2 N:N′)bis­(μ-formato-κ2 O:O′)iron(II)] tetra­hydrate]
Source: Acta Crystallogr Sect E Struct Rep Online. 2009 Sep 9;65(Pt 10):m1189–90. doi: 10.1107/S1600536809034722 (PMC2970270; doi:10.1107/S1600536809034722)
Supplement: Supplementary file 2 [file e-65-m1189-Isup2.hkl]

# 
# h,k,l, Fc-squared, Fo-squared, sigma(Fo-squared) and status flag 
# 
data_I
_shelx_title ' z in Cc' 
_shelx_refln_list_code          4 
_shelx_F_calc_maximum      204.08 
_exptl_crystal_F_000       816.00 
_reflns_d_resolution_high  0.8409 
 
loop_ 
 _symmetry_equiv_pos_as_xyz 
 'x, y, z' 
 'x, -y, z+1/2' 
 'x+1/2, y+1/2, z' 
 'x+1/2, -y+1/2, z+1/2' 
 
_cell_length_a    10.5021 
_cell_length_b    20.1959 
_cell_length_c     8.1256 
_cell_angle_alpha  90.000 
_cell_angle_beta  102.367 
_cell_angle_gamma  90.000 
 
_shelx_F_squared_multiplier     1.000 
 
loop_ 
 _refln_index_h 
 _refln_index_k 
 _refln_index_l 
 _refln_F_squared_calc 
 _refln_F_squared_meas 
 _refln_F_squared_sigma 
 _refln_observed_status 
  -1   1  -9      693.73      731.69     25.60 o 
   0   2  -9       84.92      110.51     16.79 o 
  -1   3  -9      814.81      861.29     40.73 o 
   0   4  -9       24.10       31.07     12.27 o 
  -1   5  -9      533.41      588.58     34.59 o 
   1   5  -9      792.10      852.85     40.02 o 
   0   6  -9        8.63       11.06     10.26 o 
   1   7  -9      571.22      606.88     35.20 o 
  -4   0  -8      539.89      535.88     31.07 o 
  -2   0  -8       83.47       71.20     13.78 o 
   0   0  -8     2691.44     2963.99     63.55 o 
  -3   1  -8       17.78       12.22      7.25 o 
  -1   1  -8       33.26       30.04      7.36 o 
   1   1  -8        1.77        4.12      7.64 o 
  -4   2  -8      375.84      360.61     27.75 o 
  -2   2  -8      682.72      656.80     22.67 o 
   0   2  -8     1860.17     2034.33     37.36 o 
  -3   3  -8      314.42      272.42     23.53 o 
  -1   3  -8      155.22      150.47     12.41 o 
   1   3  -8      101.56      116.05     15.79 o 
  -4   4  -8     1581.38     1534.34     53.60 o 
  -2   4  -8      206.77      202.93     21.22 o 
   0   4  -8     1924.34     2110.34     56.72 o 
  -3   5  -8       69.02       89.20     15.99 o 
  -1   5  -8      265.64      284.58     23.23 o 
   1   5  -8      446.59      439.65     27.55 o 
  -2   6  -8      854.06      868.23     39.82 o 
   0   6  -8      622.82      664.60     33.69 o 
  -3   7  -8       25.06       18.00     12.17 o 
  -1   7  -8      598.58      644.99     34.19 o 
   1   7  -8       95.15      113.53     16.39 o 
  -2   8  -8     1202.22     1143.36     46.16 o 
   0   8  -8      744.39      822.18     38.21 o 
  -1   9  -8      386.77      420.94     29.56 o 
   1   9  -8      193.38      189.55     20.41 o 
  -2  10  -8     1200.39     1276.00     50.38 o 
   0  10  -8     1088.93     1110.18     45.55 o 
  -1  11  -8      198.13      192.97     21.52 o 
   1  11  -8      204.49      250.39     23.43 o 
   0  12  -8      705.42      739.41     38.31 o 
   1  13  -8      136.48      165.82     21.12 o 
  -5   1  -7     1941.19     1950.92     53.60 o 
  -3   1  -7      226.77      217.39     13.39 o 
  -1   1  -7     1494.77     1531.13     30.27 o 
   1   1  -7      379.60      440.02     16.63 o 
  -6   2  -7       21.78       26.55     12.07 o 
  -4   2  -7       63.38       73.94      9.67 o 
  -2   2  -7      459.87      455.22     17.87 o 
   0   2  -7       72.56       74.18      8.30 o 
  -5   3  -7     1390.18     1427.74     49.48 o 
  -3   3  -7     1267.86     1266.98     29.32 o 
  -1   3  -7     1130.05     1215.89     27.04 o 
   1   3  -7     1307.24     1463.64     43.04 o 
  -6   4  -7       40.32       31.78     12.67 o 
  -4   4  -7      931.25      892.16     38.51 o 
  -2   4  -7       12.91       13.50      5.94 o 
   0   4  -7        2.14        0.34      4.54 o 
  -5   5  -7     2322.74     2354.70     64.46 o 
  -3   5  -7     1019.67     1055.47     40.63 o 
  -1   5  -7      142.78      162.10     17.70 o 
   1   5  -7      561.59      639.36     30.07 o 
  -4   6  -7      292.75      297.25     24.54 o 
  -2   6  -7       31.12       35.90     11.06 o 
   0   6  -7       35.23       29.56      9.96 o 
  -5   7  -7      702.96      718.50     37.51 o 
  -3   7  -7     1404.80     1362.08     47.26 o 
  -1   7  -7      791.22      846.21     35.90 o 
   1   7  -7       89.67      107.80     14.58 o 
  -4   8  -7      570.52      580.23     33.29 o 
  -2   8  -7       14.66       22.93     10.06 o 
   0   8  -7       20.15       17.80      9.15 o 
  -3   9  -7      953.11      934.80     41.03 o 
  -1   9  -7     1439.21     1514.23     48.87 o 
   1   9  -7     1156.40     1276.00     43.74 o 
  -4  10  -7      224.68      266.78     24.64 o 
  -2  10  -7       47.40       47.56     12.57 o 
   0  10  -7      196.82      179.80     18.60 o 
  -3  11  -7     1187.08     1143.36     45.96 o 
  -1  11  -7     1718.79     1791.17     54.40 o 
   1  11  -7     1094.83     1211.24     44.05 o 
  -2  12  -7      144.84      122.58     18.00 o 
   0  12  -7       78.94       86.48     14.88 o 
  -3  13  -7      865.61      905.24     42.34 o 
  -1  13  -7      761.86      800.25     38.21 o 
   1  13  -7      906.06      953.00     40.42 o 
  -2  14  -7      641.51      707.54     37.81 o 
   0  14  -7       76.71       94.73     16.19 o 
  -1  15  -7      305.39      321.43     18.34 o 
   1  15  -7     1385.41     1547.14     36.94 o 
   0  16  -7      237.73      249.00     17.10 o 
   2  16  -7       70.49       79.74     16.19 o 
  -6   0  -6     1731.73     1840.14     52.29 o 
  -4   0  -6      714.71      781.05     31.78 o 
  -2   0  -6     1254.70     1517.44     40.22 o 
   0   0  -6    10022.92    11063.36    102.07 o 
  -7   1  -6       72.05       72.88     10.17 o 
  -5   1  -6       50.28       46.92      7.91 o 
  -3   1  -6       39.79       46.66      7.11 o 
  -1   1  -6      252.06      277.23     12.58 o 
   1   1  -6      325.62      357.14     13.93 o 
  -6   2  -6     2957.84     2913.37     46.13 o 
  -4   2  -6      845.64      927.48     24.20 o 
  -2   2  -6     8180.99     8514.91    119.92 o 
   0   2  -6     3034.38     3229.82     98.10 o 
  -7   3  -6      122.82      112.75     12.03 o 
  -5   3  -6       13.55       11.36      5.89 o 
  -3   3  -6      353.12      358.66     30.92 o 
  -1   3  -6       71.78       68.98      7.30 o 
   1   3  -6      321.48      354.47     20.21 o 
  -6   4  -6     2695.84     2754.43     66.57 o 
  -4   4  -6     3365.33     3482.08     77.43 o 
  -2   4  -6     3689.72     4057.06     91.86 o 
   0   4  -6     1876.52     2109.22     31.41 o 
  -7   5  -6       56.18       60.34     14.38 o 
  -5   5  -6       51.29       61.44     12.97 o 
  -3   5  -6      268.23      252.51     19.81 o 
  -1   5  -6      451.61      508.77     35.90 o 
   1   5  -6      533.95      546.04     25.64 o 
  -6   6  -6     1268.36     1235.88     46.36 o 
  -4   6  -6     2478.08     2433.54     59.33 o 
  -2   6  -6     2268.13     2426.20     55.61 o 
   0   6  -6      411.34      444.37     23.73 o 
   2   6  -6     3758.69     4153.51     68.48 o 
  -7   7  -6       79.67       63.65     15.39 o 
  -5   7  -6      491.39      463.88     29.16 o 
  -3   7  -6      876.81      885.23     35.70 o 
  -1   7  -6      246.74      245.06     19.01 o 
   1   7  -6      856.23      951.39     34.09 o 
  -6   8  -6      896.96      864.51     40.22 o 
  -4   8  -6     2472.27     2316.59     59.63 o 
  -2   8  -6     1516.52     1580.90     46.46 o 
   0   8  -6     1171.71     1324.57     40.83 o 
   2   8  -6     1522.60     1687.69     45.45 o 
  -5   9  -6      252.78      271.31     23.43 o 
  -3   9  -6      106.40      104.08     15.08 o 
   1   9  -6      730.38      724.63     30.87 o 
  -6  10  -6     1028.55      950.09     43.14 o 
  -4  10  -6     1743.41     1652.09     51.99 o 
  -2  10  -6     1400.39     1429.76     45.86 o 
   0  10  -6     1784.02     1875.44     49.98 o 
   2  10  -6     1820.32     2011.09     51.08 o 
  -5  11  -6       84.28      102.17     16.59 o 
  -3  11  -6      240.26      253.61     21.62 o 
  -1  11  -6      906.97      973.81     25.74 o 
   1  11  -6      181.20      200.18     12.94 o 
  -4  12  -6      823.29      772.70     37.61 o 
  -2  12  -6     1335.24     1382.12     35.35 o 
   0  12  -6      900.93      957.32     26.80 o 
  -5  13  -6       89.51       68.48     15.29 o 
  -3  13  -6      543.88      555.19     31.37 o 
  -1  13  -6      289.27      310.89     16.37 o 
   1  13  -6      272.43      293.83     15.71 o 
   3  13  -6      326.00      372.67     25.34 o 
  -4  14  -6     1274.84     1270.77     48.87 o 
  -2  14  -6      168.30      161.18     13.08 o 
   0  14  -6      736.53      786.28     30.72 o 
   4  14  -6     1762.82     2157.00     59.33 o 
  -3  15  -6      161.84      148.63     19.31 o 
  -1  15  -6     1183.02     1255.12     64.46 o 
   1  15  -6      204.61      250.35     15.64 o 
   3  15  -6      399.99      529.25     31.17 o 
   5  15  -6      251.20      332.25     26.04 o 
  -2  16  -6     1240.10     1315.37     33.28 o 
   0  16  -6      380.97      398.80     19.19 o 
   2  16  -6      584.13      587.07     32.48 o 
   4  16  -6      542.91      633.93     34.69 o 
  -1  17  -6      171.90      178.22     14.39 o 
   1  17  -6      315.70      362.71     18.59 o 
   3  17  -6      110.86      107.10     17.80 o 
   0  18  -6     1262.94     1373.20     35.19 o 
   2  18  -6      321.40      345.22     27.96 o 
   4  18  -6      998.88     1230.15     49.68 o 
  -9   1  -5      778.18      663.28     25.09 o 
  -7   1  -5     1301.59     1299.58     31.02 o 
  -5   1  -5      191.62      194.09     12.12 o 
  -3   1  -5     3279.26     3510.10     41.43 o 
  -1   1  -5    11676.86    12146.15    226.11 o 
   1   1  -5     3169.05     3718.32     77.53 o 
  -8   2  -5      206.84      194.15     14.43 o 
  -6   2  -5      110.87      125.32     10.80 o 
  -4   2  -5      971.98      981.09     22.82 o 
  -2   2  -5     2607.01     2703.72     34.00 o 
   0   2  -5      552.87      599.51     24.39 o 
  -7   3  -5     2288.30     2215.08     67.63 o 
  -5   3  -5     1208.43     1174.40     26.34 o 
  -3   3  -5     6354.83     6485.59    137.77 o 
  -1   3  -5     3986.60     4430.84     52.54 o 
   1   3  -5     4314.99     4699.95     63.05 o 
  -8   4  -5       48.52       55.71     13.47 o 
  -6   4  -5       60.61       65.42      8.66 o 
  -4   4  -5       11.01        8.31      4.49 o 
  -2   4  -5       81.46       83.79      7.27 o 
   0   4  -5       76.22       79.01      6.73 o 
  -7   5  -5     1036.01      930.48     39.42 o 
  -5   5  -5     2724.08     2724.57     58.07 o 
  -3   5  -5     3801.92     4021.87     42.72 o 
  -1   5  -5     1976.83     2162.47     31.83 o 
   1   5  -5     4135.89     4643.74     64.96 o 
  -8   6  -5       74.98       80.85     16.09 o 
  -6   6  -5      135.92      136.66     16.79 o 
  -4   6  -5      991.77      994.53     35.70 o 
  -2   6  -5      353.00      344.09     12.47 o 
   0   6  -5     1489.46     1654.87     24.49 o 
   2   6  -5       88.89      105.19     11.66 o 
  -7   7  -5      719.49      661.48     34.59 o 
  -3   7  -5     4204.75     4351.61     71.70 o 
  -1   7  -5     2665.51     2810.04     54.20 o 
   1   7  -5     2464.78     2625.91     50.98 o 
  -8   8  -5       93.60       95.63     16.79 o 
  -6   8  -5       20.45       11.26      9.96 o 
  -4   8  -5       70.34       79.54     13.17 o 
  -2   8  -5      475.98      520.99     16.51 o 
   0   8  -5      655.30      747.72     19.65 o 
   2   8  -5     2186.18     2517.01     50.78 o 
  -7   9  -5      603.39      607.78     34.49 o 
  -5   9  -5     2146.69     2119.49     56.21 o 
  -3   9  -5     1226.99     1217.37     39.62 o 
  -1   9  -5      577.80      633.83     27.35 o 
   1   9  -5     9115.01     9862.62     76.12 o 
   3   9  -5     2576.13     2837.99     56.11 o 
  -6  10  -5       98.92       85.38     15.29 o 
  -2  10  -5       23.00       30.00      6.13 o 
   0  10  -5      286.82      295.45     14.43 o 
   2  10  -5      245.18      252.10     18.40 o 
   4  10  -5      541.57      628.70     28.66 o 
  -7  11  -5      487.05      408.67     29.46 o 
  -5  11  -5     1552.28     1511.11     49.17 o 
  -3  11  -5      985.38     1058.91     28.76 o 
  -1  11  -5     2584.78     2806.67     39.76 o 
   1  11  -5     3044.95     3290.26     68.58 o 
   3  11  -5     2361.10     2729.79     57.42 o 
  -6  12  -5      174.74      178.39     19.81 o 
  -4  12  -5       84.01       89.50     14.78 o 
  -2  12  -5      355.90      380.51     16.23 o 
   0  12  -5      572.83      653.20     20.30 o 
   2  12  -5      125.62      141.99     10.66 o 
   4  12  -5      125.95      150.94     16.09 o 
  -5  13  -5     1202.54     1220.89     45.96 o 
  -3  13  -5      465.33      487.50     18.70 o 
  -1  13  -5     1458.68     1551.92     32.13 o 
   1  13  -5     2254.98     2474.49     39.28 o 
   3  13  -5     1765.60     1995.00     51.99 o 
   5  13  -5     1312.79     1413.97     45.35 o 
  -6  14  -5      162.79      194.99     21.22 o 
  -4  14  -5      103.86      116.25     16.09 o 
  -2  14  -5      554.56      564.30     20.19 o 
   0  14  -5      332.54      361.55     19.56 o 
   2  14  -5     1257.38     1396.47     44.15 o 
   4  14  -5      211.35      228.47     20.11 o 
   6  14  -5      583.63      664.90     33.69 o 
  -5  15  -5      940.15      989.91     42.94 o 
  -3  15  -5      879.05      982.19     27.05 o 
  -1  15  -5      193.35      204.49     13.33 o 
   1  15  -5     1256.83     1315.45     32.08 o 
   3  15  -5     1746.48     1956.69     54.30 o 
   5  15  -5     1822.67     2176.01     58.83 o 
   7  15  -5      927.32     1110.68     44.05 o 
  -4  16  -5      149.75      138.87     18.40 o 
  -2  16  -5      158.66      186.44     13.83 o 
   0  16  -5       13.79       16.80      6.86 o 
   2  16  -5      334.14      355.68     24.94 o 
   4  16  -5      311.72      324.51     24.34 o 
   6  16  -5      670.37      759.12     36.91 o 
  -3  17  -5     1421.77     1482.36     36.75 o 
  -1  17  -5      691.70      729.17     24.25 o 
   1  17  -5      191.42      209.11     14.35 o 
   3  17  -5      538.71      613.92     32.88 o 
   5  17  -5      945.23     1167.30     45.86 o 
   7  17  -5     1041.72     1198.67     48.07 o 
  -2  18  -5      276.26      284.41     21.52 o 
   0  18  -5      610.41      663.62     23.48 o 
   2  18  -5       58.90       70.89     14.38 o 
   4  18  -5      518.28      623.97     34.69 o 
   6  18  -5      441.20      543.12     33.18 o 
  -1  19  -5     1421.30     1549.34     36.25 o 
   1  19  -5      176.36      180.43     13.75 o 
   3  19  -5     1359.21     1470.28     52.49 o 
   5  19  -5      723.78      781.65     39.52 o 
   0  20  -5      135.30      162.14     14.20 o 
   2  20  -5      348.92      388.06     28.96 o 
  -8   0  -4     2241.71     2167.46     56.21 o 
  -6   0  -4       72.83       81.86     11.77 o 
  -4   0  -4      734.19      776.92     26.65 o 
  -2   0  -4     1142.22     1297.32     30.17 o 
   0   0  -4    14594.11    16732.31    101.57 o 
  -9   1  -4       18.76       21.77      7.75 o 
  -7   1  -4      258.81      252.52     14.32 o 
  -5   1  -4      168.18      180.18     10.45 o 
  -3   1  -4      123.35      130.93      8.17 o 
  -1   1  -4     8210.40     8588.04     85.27 o 
   1   1  -4     2100.77     2364.77     26.46 o 
  -8   2  -4     1596.23     1598.81     34.58 o 
  -6   2  -4      187.48      189.17     11.84 o 
  -4   2  -4     1354.40     1383.43     24.76 o 
  -2   2  -4    10686.09    10879.49    128.11 o 
   0   2  -4     7508.82     7996.46     87.84 o 
  -9   3  -4      111.09      111.81     11.84 o 
  -7   3  -4      198.27      191.70     12.76 o 
  -5   3  -4      359.90      352.49     14.04 o 
  -3   3  -4      227.24      248.57     10.51 o 
  -1   3  -4       21.88       19.61      3.74 o 
   1   3  -4     1436.50     1554.35     32.68 o 
  -8   4  -4     2059.50     2059.37     66.17 o 
  -6   4  -4      904.38      894.00     22.95 o 
  -4   4  -4     3369.33     3636.20     53.15 o 
  -2   4  -4     3152.29     3469.28     34.14 o 
   0   4  -4     4887.78     5432.59     48.17 o 
  -9   5  -4        0.10        6.34      9.05 o 
  -7   5  -4      719.78      709.83     22.14 o 
  -5   5  -4     1062.39     1047.97     23.05 o 
  -3   5  -4     2033.62     2125.61     40.63 o 
  -1   5  -4      188.01      192.83      8.18 o 
   1   5  -4      639.53      762.74     24.23 o 
  -8   6  -4     1390.28     1290.08     46.56 o 
  -6   6  -4     1140.84     1158.89     57.82 o 
  -4   6  -4     5643.26     5779.11    110.31 o 
  -2   6  -4      461.51      511.85     10.72 o 
   0   6  -4     2125.67     2358.03     21.51 o 
   2   6  -4     5361.98     6076.14     48.60 o 
  -9   7  -4      118.52       94.93     16.49 o 
  -7   7  -4      413.69      386.35     25.94 o 
  -5   7  -4      172.19      166.12     16.19 o 
  -3   7  -4      345.34      384.37     10.79 o 
  -1   7  -4      976.80     1016.59     19.70 o 
   1   7  -4      292.12      283.08     15.99 o 
   3   7  -4      508.34      595.92     23.33 o 
  -8   8  -4      374.43      373.18     26.95 o 
  -6   8  -4     2589.35     2491.67     59.03 o 
  -4   8  -4     1189.09     1182.28     37.21 o 
  -2   8  -4     2750.91     2849.53     34.41 o 
   0   8  -4     4642.25     5220.69     46.32 o 
   2   8  -4     1974.90     2201.75     30.75 o 
   4   8  -4     1973.82     2214.12     46.16 o 
  -9   9  -4      294.41      276.14     25.84 o 
  -7   9  -4      291.53      271.11     22.42 o 
  -5   9  -4       35.11       49.58     10.56 o 
  -3   9  -4      391.35      417.45     19.46 o 
  -1   9  -4      691.76      758.06     18.54 o 
   1   9  -4      694.23      807.86     19.20 o 
   3   9  -4      169.12      195.59     15.08 o 
  -8  10  -4      833.37      790.80     38.92 o 
  -6  10  -4     3075.46     3129.51     68.18 o 
  -4  10  -4     1201.47     1149.50     38.01 o 
  -2  10  -4     1438.42     1480.49     31.53 o 
   0  10  -4     8467.71     8882.36     63.88 o 
   2  10  -4     1287.71     1458.14     30.17 o 
   4  10  -4      977.54     1057.99     33.99 o 
  -7  11  -4      299.94      267.99     23.03 o 
  -5  11  -4      301.23      330.14     23.13 o 
  -3  11  -4      328.80      357.03     14.35 o 
  -1  11  -4      491.01      463.25     15.89 o 
   1  11  -4      581.46      575.30     20.11 o 
   3  11  -4       87.74       97.34     12.47 o 
   5  11  -4       96.81      109.71     13.78 o 
  -8  12  -4      657.20      642.27     36.50 o 
  -6  12  -4     1760.15     1790.46     53.30 o 
  -4  12  -4     1959.08     2111.05     52.79 o 
  -2  12  -4     1247.36     1326.99     26.76 o 
   0  12  -4     2327.38     2475.82     35.77 o 
   2  12  -4     1246.57     1374.15     39.22 o 
   4  12  -4      271.23      336.27     21.12 o 
   6  12  -4     2979.00     3630.00     68.08 o 
  -7  13  -4      108.38       92.21     15.79 o 
  -5  13  -4      122.44      125.70     15.79 o 
  -3  13  -4      408.35      454.71     17.15 o 
  -1  13  -4      885.09      968.19     23.54 o 
   1  13  -4      160.60      182.89     11.15 o 
   3  13  -4       46.64       59.23     10.96 o 
   5  13  -4      139.23      191.06     17.60 o 
   7  13  -4      414.53      468.21     27.35 o 
  -6  14  -4     1038.75      990.41     41.53 o 
  -4  14  -4     2088.97     2118.39     54.70 o 
  -2  14  -4      282.36      304.32     24.29 o 
   0  14  -4     2302.46     2442.48     94.98 o 
   2  14  -4     1360.33     1572.25     44.45 o 
   4  14  -4      761.44      821.17     33.49 o 
   6  14  -4     2224.94     2596.55     60.74 o 
  -5  15  -4      318.96      301.88     23.43 o 
  -3  15  -4      311.57      332.91     15.75 o 
  -1  15  -4      210.79      250.30     13.85 o 
   1  15  -4       11.81       17.42      5.70 o 
   3  15  -4       54.70       54.40     11.87 o 
   5  15  -4      476.01      480.27     27.45 o 
   7  15  -4      124.11      129.82     16.69 o 
  -6  16  -4     1990.14     2039.95     60.54 o 
  -4  16  -4     1186.49     1281.43     44.25 o 
  -2  16  -4     3629.40     3785.82     59.58 o 
   0  16  -4       11.74       10.38      5.51 o 
   2  16  -4      875.66      913.48     36.80 o 
   4  16  -4      234.63      246.37     20.82 o 
   6  16  -4     1224.54     1287.06     45.35 o 
   8  16  -4      865.25     1042.80     42.54 o 
  -5  17  -4      379.80      360.51     26.04 o 
  -3  17  -4      628.48      658.35     22.61 o 
  -1  17  -4     1086.22     1253.44     29.63 o 
   1  17  -4      623.41      680.99     22.05 o 
   3  17  -4        0.70       -0.91      7.44 o 
   5  17  -4      203.63      201.42     20.01 o 
   7  17  -4      171.56      218.52     21.42 o 
  -4  18  -4     1323.28     1347.30     47.16 o 
  -2  18  -4     1428.02     1584.50     58.78 o 
   0  18  -4      315.50      342.15     17.20 o 
   2  18  -4      280.19      297.56     23.53 o 
   4  18  -4     1375.81     1539.27     50.78 o 
   6  18  -4      447.45      496.46     30.47 o 
  -3  19  -4      212.74      215.59     14.74 o 
  -1  19  -4      155.39      168.83     13.32 o 
   1  19  -4       22.70       13.37      9.96 o 
   3  19  -4       57.26       72.70     14.58 o 
   5  19  -4      179.12      175.07     20.92 o 
  -2  20  -4     1196.00     1179.56     45.25 o 
   0  20  -4      573.45      591.59     32.98 o 
   2  20  -4      785.76      810.61     38.82 o 
   4  20  -4     1102.32     1212.35     47.46 o 
  -1  21  -4      366.58      348.14     27.25 o 
   1  21  -4       71.93       60.54     14.58 o 
   3  21  -4       14.19        9.05      9.75 o 
  -9   1  -3     4690.35     4607.02     58.54 o 
  -7   1  -3      493.55      482.97     17.42 o 
  -5   1  -3     3245.27     3242.28     37.47 o 
  -3   1  -3      712.66      711.40     15.79 o 
  -1   1  -3     8159.62     8401.41     45.31 o 
   1   1  -3     7222.52     8058.36     42.66 o 
 -10   2  -3       72.49       74.14     10.94 o 
  -8   2  -3       62.20       62.26      8.60 o 
  -6   2  -3      154.38      152.45     10.24 o 
  -4   2  -3      189.84      180.85     11.77 o 
  -2   2  -3     5948.91     6277.81     41.38 o 
   0   2  -3     2750.60     3057.92     34.39 o 
  -9   3  -3     2140.94     2091.97     39.75 o 
  -7   3  -3     2552.40     2539.89     38.31 o 
  -5   3  -3     6259.00     6259.58     51.87 o 
  -3   3  -3    11391.93    11669.01     60.88 o 
  -1   3  -3      233.55      226.23      7.67 o 
   1   3  -3      408.25      451.41     15.69 o 
 -10   4  -3      139.54      131.53     12.62 o 
  -8   4  -3      225.44      194.47     12.75 o 
  -6   4  -3      333.61      347.10     14.04 o 
  -4   4  -3      127.83      143.83      7.76 o 
  -2   4  -3     3367.24     3491.38     65.71 o 
   0   4  -3     1600.49     1773.50     16.09 o 
  -9   5  -3     1848.65     1859.11     37.73 o 
  -7   5  -3     2988.63     2915.22     62.10 o 
  -5   5  -3     3602.12     3737.12     42.74 o 
  -3   5  -3     2275.89     2365.12     56.50 o 
  -1   5  -3     2063.77     2318.59     18.70 o 
   1   5  -3     7372.83     8047.09     48.32 o 
 -10   6  -3       36.27       34.29     13.37 o 
  -8   6  -3      279.84      264.19     14.73 o 
  -6   6  -3      181.69      180.18     10.76 o 
  -4   6  -3      652.52      703.81     25.98 o 
  -2   6  -3      850.72      906.36     12.42 o 
   0   6  -3      563.80      517.10     12.89 o 
   2   6  -3     7883.22     8812.94     75.82 o 
   4   6  -3      803.91      886.33     26.15 o 
  -9   7  -3      138.26      161.70     19.51 o 
  -7   7  -3     3143.45     3107.19     42.22 o 
  -5   7  -3     1920.78     1899.55     28.39 o 
  -3   7  -3     3831.07     4208.90     52.80 o 
  -1   7  -3     7276.54     7841.54    137.43 o 
   1   7  -3     3774.12     4057.50     36.34 o 
   3   7  -3     8671.32     9837.64     85.17 o 
   5   7  -3     5385.01     6354.46     72.40 o 
 -10   8  -3      560.06      570.58     34.79 o 
  -8   8  -3     1618.58     1600.51     50.58 o 
  -6   8  -3      378.15      376.09     23.13 o 
  -4   8  -3     1430.01     1454.41     20.39 o 
  -2   8  -3      516.63      573.43     13.24 o 
   0   8  -3     1066.03     1178.82     20.33 o 
   2   8  -3      303.50      423.86     18.50 o 
   4   8  -3      582.39      590.08     22.73 o 
  -9   9  -3     1768.87     1844.56     57.62 o 
  -7   9  -3     1016.90      968.59     37.81 o 
  -5   9  -3     5089.55     5057.44     75.92 o 
  -3   9  -3      329.37      328.10     21.47 o 
  -1   9  -3     9822.94    10461.49     78.69 o 
   1   9  -3     8094.77     8683.55    136.46 o 
   3   9  -3      471.34      531.46     21.82 o 
   5   9  -3     7668.15     8982.18     90.91 o 
  -8  10  -3      208.04      189.15     19.91 o 
  -6  10  -3      530.59      540.81     27.96 o 
  -4  10  -3      420.29      407.91     14.19 o 
  -2  10  -3      165.45      183.32      9.63 o 
   0  10  -3      596.80      666.71     16.89 o 
   2  10  -3     1686.27     1933.46     40.93 o 
   4  10  -3      293.10      307.21     18.10 o 
   6  10  -3      129.10      149.10      9.50 o 
  -9  11  -3      577.52      544.03     33.18 o 
  -7  11  -3     2049.84     2040.15     56.01 o 
  -5  11  -3     1177.90     1277.71     39.92 o 
  -3  11  -3     1380.17     1492.33     27.20 o 
  -1  11  -3    10326.24    10805.55    124.39 o 
   1  11  -3     5981.26     6770.40    133.74 o 
   3  11  -3     1408.81     1592.86     39.32 o 
   5  11  -3     1010.50     1186.20     35.80 o 
   7  11  -3     1185.34     1440.18     27.47 o 
  -8  12  -3      143.91      152.55     18.60 o 
  -6  12  -3      387.93      407.27     25.04 o 
  -4  12  -3      196.67      210.59     11.55 o 
  -2  12  -3     1452.63     1457.87     77.53 o 
   0  12  -3      693.50      739.65     26.90 o 
   2  12  -3      881.75     1039.48     32.58 o 
   4  12  -3      273.25      287.60     19.51 o 
   6  12  -3      115.71      150.54     15.79 o 
  -7  13  -3     1150.28     1074.88     42.03 o 
  -5  13  -3      954.38      875.77     34.39 o 
  -3  13  -3     1478.24     1586.06     28.78 o 
  -1  13  -3     6650.40     7113.14    202.33 o 
   1  13  -3     5412.41     5995.99    185.08 o 
   3  13  -3     3620.92     3798.94     64.36 o 
   5  13  -3     1169.02     1404.21     40.93 o 
   7  13  -3     1487.97     1763.92     47.56 o 
  -8  14  -3      243.32      262.76     23.83 o 
  -6  14  -3      249.24      264.77     22.02 o 
  -4  14  -3     1012.90     1017.78     24.45 o 
  -2  14  -3      256.28      290.41     13.22 o 
   0  14  -3      914.57     1021.81     30.32 o 
   2  14  -3      131.59      145.11     15.08 o 
   4  14  -3      547.12      561.52     27.35 o 
   6  14  -3      143.10      160.69     16.99 o 
   8  14  -3      354.98      416.62     25.84 o 
  -7  15  -3     1277.01     1233.77     46.56 o 
  -5  15  -3     1021.95      962.66     37.21 o 
  -3  15  -3     4238.26     4384.85    151.79 o 
  -1  15  -3      896.76     1023.95     45.75 o 
   1  15  -3     2970.52     3173.61     40.71 o 
   3  15  -3     1381.46     1554.15     44.15 o 
   5  15  -3     1708.39     1860.35     49.88 o 
   7  15  -3      761.16      909.36     36.50 o 
  -6  16  -3      436.80      421.45     27.65 o 
  -4  16  -3      761.36      764.94     22.56 o 
  -2  16  -3     1006.48     1049.60     43.59 o 
   0  16  -3      727.85      804.83     21.68 o 
   2  16  -3      277.94      330.54     22.63 o 
   4  16  -3      105.54      133.24     15.79 o 
   6  16  -3      172.93      201.92     19.01 o 
   8  16  -3      372.51      430.50     27.55 o 
  -5  17  -3     1742.15     1838.93     52.49 o 
  -3  17  -3     3295.27     3311.84     82.31 o 
  -1  17  -3      893.52      948.80     36.60 o 
   1  17  -3      670.81      780.26     35.20 o 
   3  17  -3      636.15      661.28     31.37 o 
   5  17  -3      870.47     1007.00     39.62 o 
   7  17  -3      549.32      595.31     31.58 o 
  -6  18  -3       90.55       78.74     14.38 o 
  -4  18  -3      753.64      780.18     24.35 o 
  -2  18  -3     1941.40     2105.03    156.47 o 
   0  18  -3     1354.25     1468.29    107.40 o 
   2  18  -3      320.99      352.76     25.04 o 
   4  18  -3      368.60      356.89     25.04 o 
   6  18  -3      145.11      170.25     18.80 o 
  -5  19  -3      553.53      530.25     30.07 o 
  -3  19  -3      823.90      878.92     42.79 o 
  -1  19  -3     1299.19     1302.55     44.95 o 
   1  19  -3     1728.29     1800.82     53.20 o 
   3  19  -3     1845.64     2002.14     56.72 o 
   5  19  -3      354.41      350.85     26.45 o 
   7  19  -3       50.18       51.99     13.98 o 
  -4  20  -3      378.19      407.57     27.45 o 
  -2  20  -3      815.91      878.19     38.92 o 
   0  20  -3      367.30      413.70     27.65 o 
   2  20  -3      842.54      865.72     39.12 o 
   4  20  -3      225.97      217.21     21.52 o 
   6  20  -3       45.57       54.50     14.18 o 
  -3  21  -3     1594.84     1586.83     52.59 o 
  -1  21  -3      707.19      742.63     36.91 o 
   1  21  -3      867.96      880.30     40.83 o 
   3  21  -3      786.57      769.98     38.11 o 
   5  21  -3      361.34      365.63     28.66 o 
  -2  22  -3      695.16      694.46     36.80 o 
   0  22  -3      459.16      471.73     31.17 o 
   2  22  -3      226.21      257.13     25.24 o 
 -10   0  -2     2690.88     2558.03     63.75 o 
  -8   0  -2      725.79      676.26     29.87 o 
  -6   0  -2      307.32      277.95     17.50 o 
  -4   0  -2    14909.29    13772.04     94.12 o 
  -2   0  -2     1820.42     1875.64     28.06 o 
 -11   1  -2       91.16      119.35     12.83 o 
  -9   1  -2        3.21        2.91      5.54 o 
  -7   1  -2      521.89      483.53     23.03 o 
  -5   1  -2       14.00       17.84      9.25 o 
  -3   1  -2      193.70      184.21      7.38 o 
  -1   1  -2    41648.66    35425.25    352.91 o 
   1   1  -2     7089.08     7833.79     52.39 o 
 -10   2  -2     1867.92     1818.66     60.89 o 
  -8   2  -2      688.16      632.58     26.70 o 
  -6   2  -2     6947.60     6634.69    115.69 o 
  -4   2  -2     5094.92     5022.17     41.38 o 
  -2   2  -2     9190.21     8902.13    131.18 o 
   0   2  -2      259.53      256.35      5.14 o 
 -11   3  -2       18.92       24.90      8.78 o 
  -9   3  -2        9.18       18.25      6.51 o 
  -7   3  -2      109.19      109.58      9.25 o 
  -5   3  -2      362.63      364.10     12.40 o 
  -3   3  -2     4070.44     4162.00     50.13 o 
  -1   3  -2     4140.12     4094.18     45.89 o 
   1   3  -2     5245.29     5536.01     32.67 o 
 -10   4  -2     1583.85     1457.55     34.55 o 
  -8   4  -2     1805.52     1774.75     33.17 o 
  -6   4  -2     7000.17     6689.56    184.93 o 
  -4   4  -2     4770.19     5075.93    217.87 o 
  -2   4  -2     1911.15     2115.81     41.99 o 
   0   4  -2     1378.80     1338.43     42.34 o 
   2   4  -2     9913.26    10960.69     71.50 o 
 -11   5  -2       12.09       17.52      8.17 o 
  -9   5  -2       24.73        7.88      5.97 o 
  -7   5  -2      456.46      404.77     24.29 o 
  -5   5  -2      206.06      201.07      9.65 o 
  -3   5  -2     3725.53     3893.65    105.27 o 
  -1   5  -2     1615.30     1739.30     20.11 o 
   1   5  -2     7850.67     8364.36     43.69 o 
   3   5  -2     1198.79     1294.57     30.12 o 
   5   5  -2      309.65      331.24     15.18 o 
 -10   6  -2      157.69      156.63     13.54 o 
  -8   6  -2     1193.78     1156.24     27.07 o 
  -6   6  -2     3134.79     2967.05    136.46 o 
  -4   6  -2     7271.58     7230.83    226.14 o 
  -2   6  -2    10160.66    10727.59     95.09 o 
   0   6  -2      880.33     1136.93     16.99 o 
   2   6  -2      876.75      980.25     23.33 o 
   4   6  -2     6725.08     7591.57     94.27 o 
   6   6  -2    10507.53    11204.35     92.62 o 
   8   6  -2     2686.10     2947.40     56.41 o 
  -9   7  -2      747.02      723.27     23.47 o 
  -7   7  -2      508.50      518.39     17.31 o 
  -5   7  -2       31.73       34.23      3.78 o 
  -3   7  -2      699.65      739.82     11.76 o 
  -1   7  -2      577.39      676.54     10.52 o 
   1   7  -2     1104.61     1203.39     31.78 o 
   3   7  -2     1038.51     1089.58     15.94 o 
   5   7  -2      159.93      192.75      8.94 o 
   7   7  -2     1689.91     1814.30     41.43 o 
 -10   8  -2      534.55      544.33     32.68 o 
  -8   8  -2     1767.72     1743.20     52.24 o 
  -6   8  -2     2631.46     2683.03     96.54 o 
  -4   8  -2      974.01     1023.34     26.94 o 
  -2   8  -2     6748.04     7239.59     73.83 o 
   0   8  -2     2790.00     3121.59     94.83 o 
   2   8  -2     5013.47     5345.67     32.13 o 
   4   8  -2     3896.85     4372.53     36.00 o 
   6   8  -2     6066.11     6849.81     97.64 o 
   8   8  -2      889.21      998.96     33.79 o 
  -9   9  -2      189.08      192.97     20.31 o 
  -7   9  -2       27.28       19.81      9.05 o 
  -5   9  -2      209.95      235.93      8.21 o 
  -3   9  -2       82.82       94.15      6.05 o 
  -1   9  -2      461.37      485.81     23.93 o 
   1   9  -2     2202.92     2265.90     80.50 o 
   3   9  -2     1148.33     1303.55     22.83 o 
   5   9  -2      774.24      836.51     17.75 o 
   7   9  -2      952.45     1073.40     22.68 o 
   9   9  -2      268.85      299.97     21.62 o 
 -10  10  -2     1751.95     1871.01     59.83 o 
  -8  10  -2     3050.26     3115.24     68.38 o 
  -6  10  -2     1966.53     2019.24     49.17 o 
  -4  10  -2       70.93       75.91      6.93 o 
  -2  10  -2     3483.61     3566.83     35.73 o 
   0  10  -2     7164.06     8122.17    287.25 o 
   2  10  -2     1137.71     1201.51     16.32 o 
   4  10  -2     3022.63     3074.75     45.30 o 
   6  10  -2      646.06      734.30     18.34 o 
   8  10  -2      679.35      774.71     30.77 o 
  10  10  -2     2348.22     2678.71     63.86 o 
  -9  11  -2      197.25      208.36     21.32 o 
  -7  11  -2       56.65       90.30     14.08 o 
  -5  11  -2      179.64      180.43     10.32 o 
  -3  11  -2       80.86       87.83      7.29 o 
  -1  11  -2     1889.10     1961.47     89.60 o 
   1  11  -2     1401.81     1628.98     29.20 o 
   3  11  -2      422.79      463.91     12.27 o 
   5  11  -2      728.83      746.67     17.81 o 
   7  11  -2      721.87      802.18     20.58 o 
   9  11  -2      243.03      272.62     21.12 o 
  -8  12  -2     1163.68     1186.30     44.25 o 
  -6  12  -2      911.66      880.60     33.79 o 
  -4  12  -2     1198.63     1234.97     24.17 o 
  -2  12  -2     5300.19     5717.21    173.21 o 
   0  12  -2     5240.96     5522.37    199.86 o 
   2  12  -2      314.49      369.05     19.31 o 
   4  12  -2     3416.74     3856.73     49.73 o 
   6  12  -2     2979.04     3311.36     42.18 o 
   8  12  -2     1246.46     1478.45     29.72 o 
  10  12  -2      945.02     1111.79     42.94 o 
  -9  13  -2      116.09      139.78     18.60 o 
  -7  13  -2       37.40       46.06     11.06 o 
  -5  13  -2      130.32      127.58      9.71 o 
  -3  13  -2      319.17      352.08     20.51 o 
  -1  13  -2     1310.56     1355.81     83.87 o 
   1  13  -2      463.43      497.52     31.63 o 
   3  13  -2     1039.72     1092.68     33.69 o 
   5  13  -2      572.87      672.23     17.82 o 
   7  13  -2      539.14      573.16     31.98 o 
   9  13  -2       38.95       61.54     13.17 o 
  -8  14  -2     1132.89     1159.65     44.65 o 
  -6  14  -2      676.62      715.68     31.68 o 
  -4  14  -2     1098.61     1174.93     25.02 o 
  -2  14  -2     1321.52     1384.06     56.46 o 
   0  14  -2     6231.15     6613.82    382.83 o 
   2  14  -2     2548.68     2583.07     52.49 o 
   4  14  -2     4141.01     4240.70     68.38 o 
   6  14  -2     1004.46     1101.43     36.91 o 
   8  14  -2      664.09      769.28     32.28 o 
  10  14  -2      639.43      739.41     36.30 o 
  -7  15  -2      283.48      285.09     23.13 o 
  -5  15  -2      791.41      796.13     22.27 o 
  -3  15  -2      210.27      240.07     12.31 o 
  -1  15  -2     2328.72     2391.18    170.30 o 
   1  15  -2     1027.55     1059.83     66.42 o 
   3  15  -2     1674.40     1742.30     45.55 o 
   5  15  -2      656.75      653.13     28.96 o 
   7  15  -2      206.84      237.32     19.91 o 
  -8  16  -2      733.32      763.35     37.51 o 
  -6  16  -2     1660.66     1689.70     49.17 o 
  -4  16  -2     1367.45     1410.65     61.24 o 
  -2  16  -2     2476.90     2648.80    155.01 o 
   0  16  -2       21.69       22.53      7.14 o 
   2  16  -2     3551.61     3549.95     65.77 o 
   4  16  -2      987.20     1176.95     39.42 o 
   6  16  -2     2206.48     2297.79     55.81 o 
   8  16  -2      707.38      821.17     35.30 o 
  -7  17  -2      158.18      181.21     20.11 o 
  -5  17  -2      152.25      168.72     12.52 o 
  -3  17  -2      542.90      557.63     51.79 o 
  -1  17  -2      893.58      972.16     50.33 o 
   1  17  -2      737.65      741.12     31.98 o 
   3  17  -2      729.12      757.41     32.48 o 
   5  17  -2      482.45      493.65     27.96 o 
   7  17  -2      338.28      386.45     25.14 o 
  -6  18  -2      310.90      308.32     23.73 o 
  -4  18  -2     2930.11     2960.81    154.96 o 
  -2  18  -2      332.82      327.52     22.93 o 
   0  18  -2     2276.48     2338.41     56.82 o 
   2  18  -2      862.73      948.58     37.51 o 
   4  18  -2     1367.18     1364.19     45.25 o 
   6  18  -2      483.59      533.37     30.07 o 
   8  18  -2      800.69      792.81     36.70 o 
  -5  19  -2      150.49      160.49     19.11 o 
  -3  19  -2      536.58      567.86     30.67 o 
  -1  19  -2      673.87      690.34     33.39 o 
   3  19  -2      610.39      598.43     31.27 o 
   5  19  -2      177.36      188.25     19.41 o 
   7  19  -2       83.53       71.00     14.78 o 
  -4  20  -2     1108.93     1073.37     42.44 o 
  -2  20  -2      466.87      466.09     28.56 o 
   0  20  -2     2976.90     3077.53     69.59 o 
   2  20  -2     2002.15     1988.06     56.41 o 
   4  20  -2     1219.11     1324.07     47.46 o 
   6  20  -2      141.44      177.29     19.81 o 
  -3  21  -2       24.87       15.29     10.86 o 
  -1  21  -2      523.31      538.30     32.08 o 
   1  21  -2      620.08      624.47     34.39 o 
   3  21  -2      637.26      649.21     34.59 o 
   5  21  -2      252.29      283.48     24.34 o 
  -2  22  -2      510.44      513.05     32.58 o 
   0  22  -2     1143.07     1131.70     45.65 o 
   2  22  -2      909.67      944.86     42.34 o 
   4  22  -2      600.29      658.87     36.10 o 
  -1  23  -2      196.83      197.40     22.42 o 
   1  23  -2      599.70      659.17     37.31 o 
 -11   1  -1     1850.95     1738.68     39.04 o 
  -9   1  -1      769.49      707.30     22.35 o 
  -7   1  -1     3744.47     3354.10    120.32 o 
  -5   1  -1    12214.56    10890.19    160.74 o 
  -3   1  -1     6609.65     5693.86     35.14 o 
  -1   1  -1    14976.43    14151.09    215.10 o 
   5   1  -1      952.10     1072.37     26.15 o 
 -10   2  -1       51.41       53.22      9.20 o 
  -8   2  -1     1214.61     1150.28     63.81 o 
  -6   2  -1       29.41       25.93      5.04 o 
  -4   2  -1     6901.69     5881.93    170.20 o 
  -2   2  -1    14168.35    12650.15    309.17 o 
   0   2  -1      310.26      317.46      7.09 o 
   2   2  -1     7324.37     7749.02     48.07 o 
   4   2  -1      804.80      856.87     20.72 o 
   6   2  -1      679.06      791.81     25.14 o 
 -11   3  -1     1349.56     1291.96     70.39 o 
  -9   3  -1     1069.21     1034.26     37.41 o 
  -7   3  -1     3861.86     3637.04     97.64 o 
  -5   3  -1     9100.29     8137.23    384.24 o 
  -3   3  -1    19277.17    16705.46    501.49 o 
  -1   3  -1     1582.82     1707.64     68.03 o 
   3   3  -1    12038.14    11188.91    280.26 o 
   5   3  -1     1379.69     1618.51     32.08 o 
   7   3  -1     4425.28     5130.75     68.78 o 
 -10   4  -1      227.73      222.71     14.97 o 
  -8   4  -1      374.71      375.54     29.67 o 
  -6   4  -1      314.30      283.16     34.14 o 
  -4   4  -1      385.74      344.34     17.01 o 
  -2   4  -1      144.07      149.17      5.92 o 
   2   4  -1     8403.87     8706.02     37.69 o 
   4   4  -1      183.72      204.14      9.05 o 
   6   4  -1     2243.50     2348.97     43.04 o 
   8   4  -1       81.58      168.94     15.49 o 
 -11   5  -1      513.92      479.71     22.27 o 
  -9   5  -1     1396.19     1316.58     35.75 o 
  -7   5  -1     4575.89     4250.39    148.43 o 
  -5   5  -1     8371.22     7550.61    222.89 o 
  -3   5  -1    11921.26    10864.63    548.38 o 
  -1   5  -1     1843.92     1935.93     54.00 o 
   1   5  -1     7550.93     8368.61    235.06 o 
   3   5  -1     2122.78     2473.11     29.11 o 
   5   5  -1     2957.26     3429.23    105.08 o 
   7   5  -1     1672.65     1865.08     42.13 o 
   9   5  -1     1167.53     1264.23     40.83 o 
 -10   6  -1      256.97      245.11     15.61 o 
  -8   6  -1      656.73      637.76     20.14 o 
  -6   6  -1     1553.58     1386.79     87.19 o 
  -4   6  -1      276.01      256.94      9.39 o 
  -2   6  -1     2018.00     2072.62    120.62 o 
   0   6  -1     1671.07     1764.62     24.03 o 
   2   6  -1     3589.08     3687.87     25.85 o 
   4   6  -1      275.30      326.43      9.78 o 
   6   6  -1     1240.54     1317.01     71.15 o 
   8   6  -1      355.80      365.53     21.42 o 
  10   6  -1       32.20       43.14     11.77 o 
 -11   7  -1      556.40      535.06     23.01 o 
  -9   7  -1       48.93       53.09      8.53 o 
  -7   7  -1     6630.18     6055.38    351.66 o 
  -5   7  -1     2722.19     2628.35    100.92 o 
  -3   7  -1    23119.45    20878.74   1033.33 o 
  -1   7  -1     1756.05     2019.31    100.61 o 
   1   7  -1      885.37      933.38     30.97 o 
   3   7  -1    13925.17    15731.07    105.39 o 
   5   7  -1     6119.87     6649.46    229.88 o 
   7   7  -1     3065.60     3323.70     57.02 o 
   9   7  -1       75.12       68.08     12.97 o 
  11   7  -1      736.42      799.15     38.72 o 
 -10   8  -1      212.94      219.26     18.85 o 
  -8   8  -1      681.74      683.13     43.89 o 
  -6   8  -1      109.51      115.90      8.60 o 
  -4   8  -1     3811.32     3758.99    171.16 o 
  -2   8  -1      294.20      255.19     16.15 o 
   0   8  -1     1096.78     1074.96     45.70 o 
   2   8  -1    14565.07    15645.09    132.49 o 
   4   8  -1     1832.12     1865.71     23.81 o 
   6   8  -1      111.94      124.59      8.22 o 
   8   8  -1     4087.03     4319.84     70.79 o 
  10   8  -1      150.13      176.18     20.11 o 
  -9   9  -1     4426.33     4209.23    109.56 o 
  -7   9  -1      639.15      596.28     38.31 o 
  -5   9  -1     1293.51     1215.10     68.56 o 
  -3   9  -1     2538.68     2176.89    109.65 o 
  -1   9  -1    22509.77    23501.30   1248.85 o 
   1   9  -1     2965.62     3480.44     91.25 o 
   3   9  -1     1140.70     1088.64     18.80 o 
   5   9  -1     2358.47     2865.70     34.94 o 
   7   9  -1      413.61      473.79     15.26 o 
   9   9  -1     4843.42     5433.44     85.68 o 
  11   9  -1      696.97      792.21     38.51 o 
 -10  10  -1      301.72      300.77     25.04 o 
  -8  10  -1      646.26      688.33     31.88 o 
  -6  10  -1      139.13      152.53      8.55 o 
  -4  10  -1      514.94      473.89     25.30 o 
  -2  10  -1      686.61      650.77     30.45 o 
   0  10  -1     4340.38     4908.92     47.16 o 
   2  10  -1       51.79       56.90      5.02 o 
   4  10  -1      249.67      276.22     10.59 o 
   6  10  -1     1666.62     1773.33     33.13 o 
   8  10  -1       45.37       52.59     10.76 o 
  10  10  -1      382.25      400.13     27.15 o 
  -9  11  -1     2217.28     2200.65     59.53 o 
  -7  11  -1     1936.73     1954.48     49.88 o 
  -5  11  -1      635.20      608.06     16.82 o 
  -3  11  -1     3974.55     3974.74    149.23 o 
  -1  11  -1     4857.62     5117.24    291.87 o 
   1  11  -1     2487.73     2674.15     76.28 o 
   3  11  -1     3532.79     3929.15     58.12 o 
   5  11  -1     2945.50     3189.39     36.14 o 
   7  11  -1      250.71      288.55     12.96 o 
   9  11  -1     1458.71     1709.11     49.88 o 
  11  11  -1     1282.33     1414.47     51.29 o 
 -10  12  -1       58.64       66.37     15.49 o 
  -8  12  -1      816.13      836.25     36.00 o 
  -6  12  -1      148.74      147.32     12.82 o 
  -4  12  -1     1445.86     1456.81     25.24 o 
  -2  12  -1     1025.49     1105.46     55.31 o 
   0  12  -1      747.22      800.88     50.38 o 
   2  12  -1      178.38      177.63      8.23 o 
   4  12  -1      554.23      544.60     15.35 o 
   6  12  -1      464.52      514.11     16.35 o 
   8  12  -1       14.25       13.98      8.85 o 
  10  12  -1      172.94      202.33     22.02 o 
  -9  13  -1     1164.90     1178.46     45.45 o 
  -7  13  -1     1166.42     1121.04     39.02 o 
  -5  13  -1     1046.53     1026.43     22.89 o 
  -3  13  -1     3369.19     3565.09    158.38 o 
  -1  13  -1     4401.54     4697.66    359.20 o 
   1  13  -1     3287.49     3572.71    198.15 o 
   3  13  -1     7312.32     8126.12    119.52 o 
   5  13  -1     3002.18     3364.94     45.80 o 
   7  13  -1     1138.85     1273.34     43.29 o 
   9  13  -1      295.53      323.40     23.73 o 
  -8  14  -1      225.53      248.58     21.42 o 
  -6  14  -1      186.35      191.74     11.94 o 
  -4  14  -1       15.49       16.09      5.33 o 
  -2  14  -1     2269.02     2290.27    145.01 o 
   0  14  -1      530.43      575.57     49.63 o 
   2  14  -1      627.42      644.92     29.56 o 
   4  14  -1      410.29      445.17     20.41 o 
   6  14  -1      446.92      476.68     16.91 o 
   8  14  -1      224.58      228.07     19.51 o 
  10  14  -1       55.47       67.17     15.59 o 
  -9  15  -1      802.89      817.55     39.02 o 
  -7  15  -1     1040.06     1036.57     38.51 o 
  -5  15  -1      848.03      888.56     51.79 o 
  -3  15  -1     2329.86     2458.44    158.08 o 
  -1  15  -1     2184.82     2429.53    188.55 o 
   1  15  -1     3155.78     3137.96     58.02 o 
   3  15  -1     2326.55     2518.00     45.86 o 
   5  15  -1     2011.27     2215.25     60.99 o 
   7  15  -1     1340.37     1501.65     41.73 o 
   9  15  -1      446.60      466.40     29.26 o 
  -8  16  -1      193.54      172.26     18.80 o 
  -6  16  -1      413.98      386.67     16.96 o 
  -4  16  -1      135.76      143.32     26.75 o 
  -2  16  -1      982.68     1026.22     66.82 o 
   0  16  -1      396.99      378.31     22.22 o 
   2  16  -1      555.18      541.31     26.35 o 
   4  16  -1      520.56      530.65     26.35 o 
   6  16  -1      507.16      554.89     19.10 o 
   8  16  -1      263.22      303.09     23.33 o 
  -7  17  -1     1052.42     1070.96     40.32 o 
  -5  17  -1     2592.35     2559.29    166.17 o 
  -3  17  -1      635.35      587.77     28.96 o 
  -1  17  -1      580.01      566.85     27.75 o 
   1  17  -1      518.61      502.09     26.15 o 
   3  17  -1     2538.12     2776.95     59.53 o 
   5  17  -1     1290.24     1293.30     42.03 o 
   7  17  -1     2221.18     2380.75     57.72 o 
  -6  18  -1      214.48      218.21     20.92 o 
  -4  18  -1      542.12      536.89     28.56 o 
  -2  18  -1      621.83      641.67     30.87 o 
   0  18  -1      449.11      435.42     25.74 o 
   2  18  -1      644.29      625.28     30.47 o 
   4  18  -1     1055.58     1056.38     38.82 o 
   6  18  -1      384.80      416.12     26.55 o 
  -5  19  -1     1164.39     1145.78     42.54 o 
  -3  19  -1      169.62      154.76     17.80 o 
  -1  19  -1     1714.05     1776.18     51.08 o 
   1  19  -1     2832.38     2764.18     62.85 o 
   3  19  -1     1581.30     1564.91     48.37 o 
   5  19  -1      629.46      671.03     32.68 o 
   7  19  -1      773.62      863.51     37.91 o 
  -6  20  -1       57.24       55.01     13.47 o 
  -4  20  -1      194.18      185.43     19.81 o 
  -2  20  -1       75.95       73.01     14.18 o 
   0  20  -1      962.49      991.62     39.82 o 
   2  20  -1      435.64      420.84     27.55 o 
   4  20  -1      231.71      243.05     21.62 o 
   6  20  -1      258.38      297.05     24.03 o 
  -5  21  -1      936.07     1017.46     43.04 o 
  -3  21  -1      287.96      272.21     23.53 o 
  -1  21  -1     1237.54     1144.57     44.05 o 
   1  21  -1     1807.40     1877.75     56.01 o 
   3  21  -1      792.96      860.89     38.72 o 
   5  21  -1      560.06      625.88     34.39 o 
  -4  22  -1      131.60      137.36     19.41 o 
  -2  22  -1      208.50      184.53     20.92 o 
   0  22  -1      236.77      241.75     22.93 o 
   2  22  -1      428.56      448.19     29.67 o 
   4  22  -1      134.07      123.49     17.90 o 
  -3  23  -1       66.29       46.86     14.68 o 
  -1  23  -1      617.87      596.82     35.30 o 
   1  23  -1     1095.20     1102.94     46.26 o 
   3  23  -1      185.67      134.25     19.31 o 
 -12   0   0      510.63      525.02     33.39 o 
 -10   0   0     1498.30     1379.78     45.55 o 
  -8   0   0     1045.33      969.60     33.79 o 
  -6   0   0      377.33      434.09     21.22 o 
  -4   0   0     8937.11     7554.84     62.25 o 
   4   0   0     9198.89    10117.90     72.60 o 
   6   0   0      470.87      576.11     22.02 o 
   8   0   0     1088.73     1166.99     36.50 o 
 -11   1   0      189.09      195.46     15.60 o 
  -9   1   0       30.64       23.30      6.93 o 
  -7   1   0      101.96      102.97      8.48 o 
  -5   1   0     1267.91     1315.99     74.51 o 
  -3   1   0      118.86      108.27      5.11 o 
  -1   1   0     1832.62     1437.18     10.70 o 
   3   1   0      121.31      124.90      5.30 o 
   5   1   0     1261.18     1488.30     22.08 o 
   7   1   0      103.84      114.34     12.37 o 
   9   1   0       31.55       32.68      9.55 o 
 -12   2   0     1381.05     1382.89     36.88 o 
 -10   2   0      222.30      215.89     14.53 o 
  -8   2   0      672.08      612.40     19.22 o 
  -6   2   0     6237.14     6012.18    304.77 o 
  -4   2   0     5145.54     4292.93     33.08 o 
  -2   2   0    25962.31    20515.80    252.91 o 
   0   2   0    20033.88    23768.66    328.53 o 
   2   2   0    26091.39    26489.30    141.69 o 
   4   2   0     5344.40     5740.24     55.11 o 
   6   2   0     6324.65     6691.03     73.31 o 
   8   2   0      665.74      720.51     29.16 o 
  10   2   0      233.43      272.11     22.63 o 
 -11   3   0      183.64      186.50     14.67 o 
  -9   3   0       62.17       54.04      8.34 o 
  -7   3   0      561.22      491.73     15.87 o 
  -5   3   0      125.04      131.03     11.19 o 
  -3   3   0     2337.53     2056.09    101.62 o 
  -1   3   0     1356.16     1363.95     28.31 o 
   3   3   0     2358.42     2356.01     31.27 o 
   5   3   0      120.43      145.91     11.36 o 
   7   3   0      574.29      627.99     25.44 o 
   9   3   0       64.96       80.25     13.37 o 
 -12   4   0     1289.94     1320.52     35.85 o 
 -10   4   0      288.21      263.42     15.96 o 
  -8   4   0     2177.54     1919.18     45.65 o 
  -6   4   0     3684.98     3604.54    148.47 o 
  -4   4   0     8119.93     7442.35    220.72 o 
  -2   4   0    13000.59    11940.50    154.52 o 
   0   4   0    10719.94    10332.26    857.47 o 
   2   4   0    13370.74    14398.38    170.75 o 
   4   4   0     8039.23     8990.62    266.78 o 
   6   4   0     3867.49     4361.57     60.13 o 
   8   4   0     2080.83     2315.28     51.59 o 
  10   4   0      296.90      319.58     24.44 o 
 -11   5   0      347.00      341.94     18.84 o 
  -9   5   0      433.94      391.08     24.13 o 
  -7   5   0     1720.61     1487.94     26.90 o 
  -5   5   0     1138.51      982.46     36.24 o 
  -3   5   0       88.25       80.24      9.91 o 
  -1   5   0     7729.67     6934.34    199.30 o 
   1   5   0     7805.55     7557.34    301.98 o 
   3   5   0       83.60       93.04      5.10 o 
   5   5   0     1168.92     1247.18     44.25 o 
   7   5   0     1758.95     1830.49     43.24 o 
   9   5   0      450.18      490.73     26.95 o 
  11   5   0      332.78      410.28     28.56 o 
 -10   6   0      224.93      199.61     41.43 o 
  -8   6   0     1740.20     1612.55    102.02 o 
  -6   6   0     1850.52     1699.84     39.09 o 
  -4   6   0     6142.04     5773.95    202.29 o 
  -2   6   0    23964.23    21228.03    564.82 o 
   0   6   0    16032.01    15924.85   1135.52 o 
   2   6   0    23941.89    23755.24    719.91 o 
   4   6   0     6104.32     6704.47    136.91 o 
   6   6   0     1863.04     2116.45    128.57 o 
   8   6   0     1748.11     1797.00     46.46 o 
  10   6   0      265.93      280.36     23.13 o 
 -11   7   0       56.63       63.29     10.77 o 
  -9   7   0       63.59       54.50      8.35 o 
  -7   7   0       31.09       26.09      5.83 o 
  -5   7   0      218.86      187.88      7.18 o 
  -3   7   0    11214.27    10028.61    260.20 o 
  -1   7   0     6978.44     6539.93    260.05 o 
   1   7   0     7082.87     6622.95     55.31 o 
   3   7   0    11359.68    11673.22     54.50 o 
   5   7   0      225.50      264.79     22.32 o 
   7   7   0       35.63       46.56      9.25 o 
   9   7   0       54.66       40.12     11.06 o 
  11   7   0       49.01       57.92     14.58 o 
 -10   8   0     1075.02     1035.34     28.71 o 
  -8   8   0     1237.42     1155.61     61.29 o 
  -6   8   0     1574.02     1480.37     38.37 o 
  -4   8   0    12883.51    11764.79    278.45 o 
  -2   8   0     7466.62     7312.48    282.88 o 
   0   8   0     6626.66     7124.48    632.02 o 
   2   8   0     7145.33     7707.22    357.69 o 
   4   8   0    12880.52    13644.62    153.81 o 
   6   8   0     1518.33     1733.21     70.54 o 
   8   8   0     1346.10     1412.76     42.24 o 
  10   8   0     1103.89     1197.36     44.65 o 
 -11   9   0       27.82       30.15      9.02 o 
  -9   9   0      259.93      241.43     14.57 o 
  -7   9   0      341.08      334.06     13.96 o 
  -5   9   0      924.96      846.97     14.24 o 
  -3   9   0     1743.13     1696.41     57.28 o 
  -1   9   0     7136.95     6945.80    242.39 o 
   1   9   0     7284.41     7141.64     65.06 o 
   3   9   0     1810.23     1909.41     26.30 o 
   5   9   0      966.20     1021.93     19.48 o 
   7   9   0      316.68      388.86     22.12 o 
   9   9   0      242.11      263.57     22.32 o 
  11   9   0       24.12       31.48     12.87 o 
 -10  10   0     3222.44     3243.35     73.61 o 
  -8  10   0     2163.65     1999.02     85.93 o 
  -6  10   0      725.58      756.36     32.06 o 
  -4  10   0     3244.93     2919.31    115.30 o 
  -2  10   0     2598.30     2532.21    110.22 o 
   0  10   0     2122.22     2160.97    191.11 o 
   2  10   0     2575.27     2766.46    142.09 o 
   4  10   0     3226.62     3195.41     33.72 o 
   6  10   0      646.38      755.23     38.36 o 
   8  10   0     2144.48     2294.67     54.91 o 
  10  10   0     3253.85     3586.96     77.33 o 
  -9  11   0      378.44      382.03     25.64 o 
  -7  11   0      672.91      626.88     37.21 o 
  -5  11   0     1614.63     1537.01     53.41 o 
  -3  11   0      660.08      616.86     28.59 o 
  -1  11   0      708.92      686.05     23.26 o 
   1  11   0      722.64      682.50     23.13 o 
   3  11   0      644.23      675.60     15.98 o 
   5  11   0     1696.89     1886.56     28.23 o 
   7  11   0      707.29      769.18     30.97 o 
   9  11   0      401.68      418.73     26.85 o 
 -10  12   0     1123.30     1165.59     46.16 o 
  -8  12   0     1905.82     2041.16     53.10 o 
  -6  12   0      796.36      819.02     42.24 o 
  -4  12   0     4272.86     4030.72    147.78 o 
  -2  12   0     4455.79     4419.13    238.76 o 
   0  12   0     1821.03     1933.46    184.12 o 
   2  12   0     4412.28     4627.92    199.76 o 
   4  12   0     4081.82     4254.33     57.02 o 
   6  12   0      779.95      882.04     24.84 o 
   8  12   0     1901.58     2083.29     53.90 o 
  10  12   0     1176.16     1215.97     46.76 o 
  -9  13   0      152.83      165.92     18.70 o 
  -7  13   0      146.35      153.91     11.06 o 
  -5  13   0     1190.10     1171.48     76.32 o 
  -3  13   0      665.93      733.09     86.68 o 
  -1  13   0      606.45      582.41     30.90 o 
   3  13   0      702.65      732.54     17.88 o 
   5  13   0     1261.80     1316.46     25.45 o 
   7  13   0      134.70      128.52     14.98 o 
   9  13   0      161.13      169.74     19.11 o 
  -8  14   0     1318.38     1328.29     44.15 o 
  -6  14   0     1343.04     1396.65     78.59 o 
  -4  14   0     2837.93     2882.63    144.10 o 
  -2  14   0     3517.51     3857.64    313.80 o 
   0  14   0     1322.42     1255.69     35.50 o 
   2  14   0     3462.00     3795.65     99.65 o 
   4  14   0     2733.11     2898.25     37.12 o 
   6  14   0     1353.63     1479.35     30.02 o 
   8  14   0     1355.46     1337.95     44.85 o 
  -9  15   0      222.38      229.78     21.62 o 
  -7  15   0      266.03      277.96     14.68 o 
  -5  15   0      780.60      805.40     36.25 o 
  -3  15   0      191.92      200.67     19.51 o 
  -1  15   0     2319.22     2103.71     47.67 o 
   1  15   0     2190.82     2173.56     72.45 o 
   3  15   0      191.65      202.47     11.06 o 
   5  15   0      796.27      851.27     22.15 o 
   7  15   0      262.46      264.87     21.52 o 
   9  15   0      230.95      228.57     22.93 o 
  -8  16   0      835.27      914.69     37.61 o 
  -6  16   0     4547.47     4547.98    275.84 o 
  -4  16   0     1044.88     1074.18     36.70 o 
  -2  16   0     1989.23     1895.65     47.16 o 
   0  16   0      785.09      725.03     29.87 o 
   2  16   0     2024.04     2157.74     78.24 o 
   4  16   0     1047.21     1199.87     35.15 o 
   6  16   0     4505.14     4627.67     53.01 o 
   8  16   0      859.55      950.39     39.52 o 
  -7  17   0      549.10      559.41     29.97 o 
  -5  17   0     1243.49     1024.70     37.61 o 
  -3  17   0      377.23      331.24     22.53 o 
  -1  17   0      524.92      520.09     27.35 o 
   1  17   0      593.16      599.45     26.35 o 
   3  17   0      333.96      336.95     14.49 o 
   5  17   0     1314.78     1235.51     27.89 o 
   7  17   0      518.30      570.88     30.47 o 
  -6  18   0     1462.19     1456.30     46.96 o 
  -4  18   0     1271.98     1089.06     40.12 o 
  -2  18   0      386.88      374.48     24.34 o 
   0  18   0     2868.71     2755.43     60.24 o 
   2  18   0      284.40      322.60     22.42 o 
   4  18   0     1252.90     1278.94     33.03 o 
   6  18   0     1438.02     1588.39     33.30 o 
   8  18   0      778.96      726.54     36.10 o 
  -7  19   0      356.28      372.17     27.25 o 
  -5  19   0      403.57      369.46     26.55 o 
  -3  19   0      366.31      332.45     24.13 o 
  -1  19   0      371.85      354.17     24.64 o 
   1  19   0      397.04      374.38     25.34 o 
   3  19   0      401.43      394.80     25.14 o 
   5  19   0      436.37      433.21     26.45 o 
  -6  20   0     1001.47     1014.85     42.44 o 
  -4  20   0      367.31      344.22     25.54 o 
  -2  20   0     1112.87     1091.98     41.83 o 
   0  20   0     2837.04     2795.76     65.36 o 
   2  20   0     1088.79     1083.53     41.23 o 
   4  20   0      358.14      356.68     25.64 o 
   6  20   0     1019.12     1127.78     43.14 o 
  -5  21   0      512.44      489.93     30.77 o 
  -3  21   0      213.90      187.54     21.72 o 
  -1  21   0      217.51      206.65     21.42 o 
   1  21   0      198.78      212.48     21.22 o 
   3  21   0      213.07      211.18     20.82 o 
   5  21   0      487.27      477.36     30.07 o 
  -4  22   0      158.44      148.43     20.51 o 
  -2  22   0      805.53      826.50     39.32 o 
   0  22   0      485.49      533.07     31.88 o 
   2  22   0      835.48      860.79     39.82 o 
   4  22   0      178.88      199.01     21.12 o 
  -3  23   0       70.97       53.70     15.79 o 
  -1  23   0      288.23      313.34     27.25 o 
   1  23   0      289.55      290.42     25.14 o 
   3  23   0       61.44       52.19     14.18 o 
   0  24   0      466.20      425.17     30.67 o 
 -11   1   1      893.07      751.29     26.04 o 
  -9   1   1     2927.35     2601.60     40.49 o 
  -7   1   1     1803.41     1605.98    102.64 o 
  -5   1   1     1218.41     1102.47     18.88 o 
  -3   1   1      898.13      972.84     19.06 o 
  -1   1   1    22494.26    19319.98     67.25 o 
   3   1   1     6198.88     6254.99     36.85 o 
   5   1   1    12250.58    12889.11     67.01 o 
   7   1   1     3635.78     3786.27     76.98 o 
   9   1   1      757.52      819.47     24.10 o 
 -12   2   1      275.83      260.19     23.43 o 
 -10   2   1       75.61       65.29      9.66 o 
  -8   2   1      238.51      226.13     12.34 o 
  -6   2   1      688.65      686.47     37.06 o 
  -4   2   1      809.53      713.25     42.23 o 
  -2   2   1     7360.71     6347.84    195.76 o 
   2   2   1    14118.93    14158.19    247.23 o 
   4   2   1     6866.47     6959.83     44.30 o 
   6   2   1       28.74       25.77      4.73 o 
   8   2   1     1226.92     1327.68     33.49 o 
  10   2   1       49.04       55.31     12.57 o 
 -11   3   1      888.96      842.62     30.22 o 
  -9   3   1     2922.19     2622.18     40.67 o 
  -7   3   1     4478.50     4431.04    261.12 o 
  -5   3   1     1440.58     1459.20     81.06 o 
  -3   3   1    12203.75     9453.32    383.77 o 
  -1   3   1     4377.16     4362.82     79.12 o 
   1   3   1     1412.15     1635.20     22.22 o 
   3   3   1    19138.39    20150.60    482.89 o 
   5   3   1     8947.87     9433.26    194.23 o 
   7   3   1     3781.12     3944.55     63.75 o 
   9   3   1     1067.33     1082.52     39.12 o 
  11   3   1     1322.47     1370.02     49.78 o 
 -12   4   1       43.07       39.04     10.03 o 
 -10   4   1      110.52      107.85     11.09 o 
  -8   4   1       75.78       66.33      8.00 o 
  -6   4   1     2279.80     2031.16     98.02 o 
  -4   4   1      192.96      172.45      5.80 o 
  -2   4   1     8327.87     7079.91    295.09 o 
   0   4   1      154.08      144.10      7.14 o 
   2   4   1      134.22      139.44      7.04 o 
   4   4   1      390.39      407.17     16.69 o 
   6   4   1      326.16      343.81     18.91 o 
   8   4   1      387.60      380.32     22.83 o 
  10   4   1      218.59      249.39     21.82 o 
 -11   5   1     1127.79     1086.96     30.60 o 
  -9   5   1     1195.02     1071.00     26.55 o 
  -7   5   1     1701.49     1599.68     86.15 o 
  -5   5   1     2934.97     2751.71     87.44 o 
  -3   5   1     2157.63     2099.22     47.86 o 
  -1   5   1     7790.33     6924.12    322.34 o 
   1   5   1     1523.48     1535.85     22.83 o 
   3   5   1    12012.65    12057.43    172.66 o 
   5   5   1     8145.29     8732.61    327.02 o 
   7   5   1     4567.58     4748.32     71.40 o 
   9   5   1     1348.87     1348.81     44.25 o 
  11   5   1      505.85      516.78     32.48 o 
 -12   6   1       27.25       28.20      9.84 o 
 -10   6   1       35.21       37.68      8.18 o 
  -8   6   1      345.45      309.83     14.39 o 
  -6   6   1     1281.06     1124.49     41.82 o 
  -4   6   1      291.43      293.48      7.81 o 
  -2   6   1     3514.98     3037.96     83.92 o 
   2   6   1     1964.43     2108.57    112.98 o 
   4   6   1      256.65      267.02      8.89 o 
   6   6   1     1581.84     1558.57     38.82 o 
   8   6   1      680.70      742.13     31.58 o 
  10   6   1      241.49      283.38     23.73 o 
 -11   7   1      700.00      674.48     24.77 o 
  -9   7   1       59.97       47.41      8.00 o 
  -7   7   1     3029.92     2822.93    121.90 o 
  -5   7   1     6193.49     5513.01    159.17 o 
  -3   7   1    13967.62    13453.07    174.02 o 
  -1   7   1      777.05      738.37     38.61 o 
   1   7   1     1782.39     1856.93     29.26 o 
   3   7   1    23022.06    22748.85    456.99 o 
   5   7   1     2744.68     3022.31     81.15 o 
   7   7   1     6571.05     6603.25     86.18 o 
   9   7   1       70.57       79.54     14.08 o 
  11   7   1      558.15      556.90     34.59 o 
 -10   8   1      141.83      139.87     16.69 o 
  -8   8   1     4178.61     3778.10     80.20 o 
  -6   8   1      103.06       94.15      6.34 o 
  -4   8   1     1901.08     1631.57     20.95 o 
  -2   8   1    14370.73    13613.43    251.84 o 
   2   8   1      293.05      281.51     43.99 o 
   4   8   1     3716.24     4062.12     35.40 o 
   8   8   1      645.76      679.58     31.07 o 
  10   8   1      228.40      242.35     22.73 o 
 -11   9   1      711.37      720.82     29.97 o 
  -9   9   1     4840.33     4564.35    182.67 o 
  -7   9   1      287.17      290.41     12.82 o 
  -5   9   1     2344.96     2384.85     49.52 o 
  -3   9   1     1080.12      887.49     19.16 o 
  -1   9   1     3147.68     3474.42    335.32 o 
   1   9   1    22562.61    19423.38    109.01 o 
   3   9   1     2480.92     2343.14     99.50 o 
   5   9   1     1324.31     1410.79     22.80 o 
   7   9   1      575.56      587.47     27.86 o 
   9   9   1     4445.04     4521.36     83.16 o 
 -10  10   1      396.98      396.99     26.80 o 
  -8  10   1       48.61       51.95      7.82 o 
  -6  10   1     1739.90     1568.39     28.58 o 
  -4  10   1      221.42      228.24      7.80 o 
  -2  10   1       40.09       43.92      3.98 o 
   0  10   1     4209.12     3770.18     50.48 o 
   2  10   1      640.25      643.34     44.60 o 
   4  10   1      552.93      551.43     14.90 o 
   6  10   1      122.06      133.64     14.78 o 
   8  10   1      676.70      742.03     33.59 o 
  10  10   1      281.31      280.26     24.84 o 
 -11  11   1     1296.48     1383.40     51.49 o 
  -9  11   1     1458.79     1388.22     80.40 o 
  -7  11   1      240.38      249.98     10.25 o 
  -5  11   1     2826.78     2626.50     87.77 o 
  -3  11   1     3534.50     3478.41    121.34 o 
  -1  11   1     2563.46     2732.08    315.81 o 
   1  11   1     5042.20     4540.27     57.82 o 
   3  11   1     3926.17     3966.10     74.11 o 
   5  11   1      561.27      602.59     16.72 o 
   7  11   1     1873.58     1897.16     49.48 o 
   9  11   1     2206.24     2352.59     61.84 o 
 -10  12   1      175.98      205.64     21.82 o 
  -8  12   1       14.09       11.20      5.72 o 
  -6  12   1      451.14      440.54     12.32 o 
  -4  12   1      541.31      484.67     21.08 o 
  -2  12   1      180.23      171.65     12.80 o 
   0  12   1      699.60      636.64     23.83 o 
   2  12   1      954.00     1027.50     76.98 o 
   4  12   1     1510.22     1547.17     34.64 o 
   6  12   1      143.40      134.95     14.68 o 
   8  12   1      857.10      876.98     36.91 o 
  10  12   1       59.45       58.32     15.18 o 
  -9  13   1      259.27      284.48     22.53 o 
  -7  13   1     1159.13     1128.21     48.72 o 
  -5  13   1     2964.46     2889.54    112.98 o 
  -3  13   1     7279.69     7389.14    391.19 o 
  -1  13   1     3279.38     3173.00     79.82 o 
   1  13   1     4377.62     4087.85     60.34 o 
   3  13   1     3521.69     3687.44    148.93 o 
   5  13   1      962.45      997.30     30.42 o 
   7  13   1     1186.72     1230.25     41.63 o 
   9  13   1     1123.08     1075.79     43.64 o 
 -10  14   1       65.76      122.48     17.50 o 
  -8  14   1      248.50      245.37     19.81 o 
  -6  14   1      409.44      412.38     16.74 o 
  -4  14   1      442.59      412.65     26.75 o 
  -2  14   1      668.19      596.44     15.07 o 
   0  14   1      490.06      471.42     23.33 o 
   2  14   1     2167.63     2158.66     95.88 o 
   4  14   1       20.62       19.89      5.44 o 
   6  14   1      161.65      151.95     16.19 o 
   8  14   1      241.16      223.64     21.12 o 
  -9  15   1      440.20      514.97     30.07 o 
  -7  15   1     1331.04     1348.22     70.94 o 
  -5  15   1     1919.25     1803.54     46.86 o 
  -3  15   1     2293.51     2120.30     48.97 o 
  -1  15   1     3115.58     2785.20     54.80 o 
   1  15   1     2369.95     2383.06     50.68 o 
   3  15   1     2326.39     2411.72     53.85 o 
   5  15   1      855.90      923.08     23.41 o 
   7  15   1     1012.35     1009.01     39.62 o 
   9  15   1      789.92      786.07     38.82 o 
  -6  16   1      479.34      439.45     25.74 o 
  -4  16   1      571.16      583.55     28.76 o 
  -2  16   1      552.12      472.63     25.24 o 
   0  16   1      341.71      340.19     21.62 o 
   2  16   1      911.56      935.18     47.46 o 
   4  16   1      161.49      159.29     11.55 o 
   6  16   1      400.22      389.87     24.84 o 
   8  16   1      189.75      209.06     22.12 o 
  -7  17   1     2170.50     2085.10     55.41 o 
  -5  17   1     1318.04     1138.64     40.12 o 
  -3  17   1     2484.65     2349.57     55.71 o 
  -1  17   1      658.78      583.25     28.86 o 
   1  17   1      544.45      564.34     27.55 o 
   3  17   1      622.72      654.60     28.76 o 
   5  17   1     2532.35     2563.28     75.77 o 
   7  17   1     1064.05     1172.22     44.05 o 
  -6  18   1      357.47      363.62     26.15 o 
  -4  18   1     1005.77      883.52     36.50 o 
  -2  18   1      599.67      550.16     28.86 o 
   0  18   1      416.44      437.64     26.45 o 
   2  18   1      698.99      707.01     21.31 o 
   4  18   1      585.83      556.07     19.77 o 
   6  18   1      204.53      223.64     21.62 o 
  -7  19   1      771.77      746.86     36.91 o 
  -5  19   1      651.98      606.58     32.18 o 
  -3  19   1     1611.35     1399.69     46.26 o 
  -1  19   1     2793.36     2584.08     61.04 o 
   1  19   1     1709.47     1717.02    133.44 o 
   3  19   1      112.64      124.30     11.22 o 
   5  19   1     1188.65     1235.85     30.22 o 
   7  19   1      267.13      300.97     25.54 o 
  -6  20   1      245.43      251.40     24.23 o 
  -4  20   1      231.14      218.52     22.53 o 
  -2  20   1      435.89      387.25     26.85 o 
   0  20   1      962.50      988.40     39.82 o 
   2  20   1       59.06       68.65      9.25 o 
   4  20   1      203.10      215.40     14.43 o 
   6  20   1       46.93       50.98     13.07 o 
  -5  21   1      522.10      522.11     32.08 o 
  -3  21   1      806.26      772.80     37.41 o 
  -1  21   1     1786.81     1759.59     54.50 o 
   1  21   1     1246.08     1215.26     45.05 o 
   3  21   1      289.27      242.35     22.22 o 
   5  21   1      939.17      995.74     41.53 o 
  -4  22   1      137.31      131.73     19.41 o 
  -2  22   1      411.41      390.77     28.56 o 
   0  22   1      246.29      242.45     24.03 o 
   2  22   1      200.25      190.96     21.02 o 
   4  22   1      101.24      118.96     18.20 o 
  -3  23   1      199.85      141.69     20.21 o 
  -1  23   1     1081.57     1053.56     45.05 o 
   1  23   1      603.16      601.04     35.20 o 
   3  23   1       79.21       67.78     15.08 o 
 -12   0   2      105.73      118.86     18.91 o 
 -10   0   2     3727.20     3326.11     69.18 o 
  -8   0   2     5228.25     4656.01     71.00 o 
  -4   0   2     1936.17     1914.35     32.38 o 
  -2   0   2    12213.27    11225.06     66.17 o 
   2   0   2     2027.05     2173.09     29.16 o 
   4   0   2    15213.49    15584.82     99.45 o 
   6   0   2      376.82      385.04     19.61 o 
   8   0   2      754.47      720.91     30.47 o 
  10   0   2     2680.43     2776.95     66.97 o 
 -11   1   2      145.10      107.85     11.95 o 
  -9   1   2      303.53      264.00     14.51 o 
  -7   1   2      224.82      210.67     15.18 o 
  -5   1   2     8335.18     7522.09     65.06 o 
  -3   1   2      303.39      313.50      8.50 o 
  -1   1   2     7109.16     6603.32     56.11 o 
   1   1   2    41605.69    38443.25    259.04 o 
   3   1   2      190.83      193.24      7.54 o 
   5   1   2       14.75        9.77      3.59 o 
   7   1   2      526.24      539.82     34.04 o 
   9   1   2        3.43        5.22      5.36 o 
  11   1   2       89.67      129.92     18.80 o 
 -12   2   2      740.58      688.26     26.56 o 
 -10   2   2     1478.91     1355.04     31.57 o 
  -8   2   2     5438.19     5126.68    355.12 o 
  -6   2   2     4177.11     3823.62    171.40 o 
  -4   2   2     1735.73     1434.45     46.11 o 
  -2   2   2    16636.34    15364.45    124.14 o 
   0   2   2      184.98      115.24      6.44 o 
   2   2   2     9709.27     9903.29     44.94 o 
   4   2   2     5141.38     5448.59     41.25 o 
   6   2   2     7062.81     7294.61     57.31 o 
   8   2   2      687.49      687.08     21.21 o 
  10   2   2     1867.63     2000.83     57.72 o 
 -11   3   2        2.38       -1.14      6.79 o 
  -9   3   2       89.27       86.89      9.45 o 
  -7   3   2       25.95       25.10      7.01 o 
  -5   3   2      491.78      492.08     27.72 o 
  -3   3   2     2254.30     1963.11     34.72 o 
  -1   3   2     5290.12     4741.01     98.40 o 
   1   3   2     4125.72     3625.88     32.98 o 
   3   3   2     4033.49     4491.13     76.98 o 
   5   3   2      369.25      401.38     12.92 o 
   7   3   2      115.03      111.47     11.82 o 
   9   3   2       10.72       10.36      8.25 o 
  11   3   2       19.47       18.70     11.16 o 
 -12   4   2      972.06      903.39     33.74 o 
 -10   4   2     1799.26     1726.09     35.69 o 
  -8   4   2     2812.42     2661.06    143.22 o 
  -6   4   2     4094.74     4011.66    189.63 o 
  -4   4   2     3647.67     3448.73    113.49 o 
  -2   4   2     9770.23     8910.16    104.49 o 
   0   4   2     1720.25     1473.50     23.43 o 
   2   4   2     1835.67     2006.29     90.63 o 
   4   4   2     5124.65     5551.86    123.64 o 
   6   4   2     6999.56     7296.32    112.83 o 
   8   4   2     1815.65     1892.43     49.98 o 
  10   4   2     1536.08     1569.13     51.79 o 
 -11   5   2      175.55      176.45     14.58 o 
  -9   5   2      219.30      180.48     12.49 o 
  -7   5   2      381.79      348.25     17.14 o 
  -5   5   2      305.26      279.05      8.40 o 
  -3   5   2     1164.12      973.16     33.99 o 
  -1   5   2     7934.26     7147.74     68.38 o 
   1   5   2     1657.36     1536.65     24.44 o 
   3   5   2     3684.20     3700.67    206.43 o 
   5   5   2      220.50      259.79     13.17 o 
   7   5   2      474.12      465.19     24.64 o 
   9   5   2       22.78       24.84     10.26 o 
  11   5   2       14.71       10.96     10.56 o 
 -12   6   2      308.20      312.75     18.99 o 
 -10   6   2      912.60      846.71     25.59 o 
  -8   6   2     2665.47     2510.59    120.15 o 
  -6   6   2    10518.11     9518.89    345.77 o 
  -4   6   2     6628.19     6097.80    209.13 o 
  -2   6   2      998.56      937.82     19.33 o 
   0   6   2      928.04     1005.53     15.39 o 
   2   6   2    10355.95     9941.31    675.26 o 
   4   6   2     7344.89     7230.04    202.38 o 
   6   6   2     3123.35     3076.82     56.92 o 
   8   6   2     1214.20     1255.49     41.83 o 
  10   6   2      143.02      135.15     18.30 o 
 -11   7   2      204.87      199.31     15.33 o 
  -9   7   2       64.53       56.39      8.47 o 
  -7   7   2     1732.94     1587.69     54.65 o 
  -5   7   2      171.21      167.32      7.58 o 
  -3   7   2     1056.06      944.29     31.63 o 
  -1   7   2     1065.63      933.14     29.31 o 
   1   7   2      558.11      526.43     16.79 o 
   3   7   2      691.79      735.02     16.94 o 
   5   7   2       32.14       30.27      7.64 o 
   9   7   2      715.37      724.53     34.99 o 
 -10   8   2     1389.08     1322.74     63.30 o 
  -8   8   2      866.26      802.96     33.80 o 
  -6   8   2     6031.69     5495.52    203.44 o 
  -4   8   2     3868.12     3626.24     80.93 o 
  -2   8   2     5143.41     4616.38     90.11 o 
   0   8   2     2884.58     2643.81     39.52 o 
   2   8   2     6881.21     6693.25    535.83 o 
   4   8   2     1018.12     1076.90     19.10 o 
   6   8   2     2622.14     2733.51     55.51 o 
  10   8   2      495.83      465.09     30.97 o 
 -11   9   2      119.06      119.22     13.06 o 
  -9   9   2      291.12      276.41     15.32 o 
  -7   9   2     1000.32      915.09     30.36 o 
  -5   9   2      811.17      740.80     27.05 o 
  -3   9   2     1097.79     1010.56     16.32 o 
  -1   9   2     2183.30     1969.92     71.80 o 
   1   9   2      457.74      398.82     17.20 o 
   3   9   2       67.19       74.15      6.33 o 
   5   9   2      185.79      205.54     16.29 o 
   7   9   2       20.02       26.75      9.55 o 
   9   9   2      173.19      179.30     20.01 o 
 -10  10   2     2339.38     2171.26     80.85 o 
  -8  10   2      719.74      698.96     17.97 o 
  -6  10   2      600.54      568.60     15.42 o 
  -4  10   2     3075.35     2620.01     29.02 o 
  -2  10   2     1238.95     1135.95     12.08 o 
   0  10   2     7094.18     6566.64     68.68 o 
   2  10   2     3637.76     3432.86    263.11 o 
   4  10   2       26.60       32.98      7.84 o 
   6  10   2     2037.10     2019.34     49.68 o 
   8  10   2     2966.12     3057.01     68.08 o 
  10  10   2     1724.46     1726.11     57.62 o 
 -11  11   2      120.31      124.45     13.15 o 
  -9  11   2      237.82      230.06     14.56 o 
  -7  11   2      683.51      643.79     23.30 o 
  -5  11   2      773.65      669.71     14.11 o 
  -3  11   2      438.21      415.38      9.68 o 
  -1  11   2     1483.08     1420.00     34.59 o 
   1  11   2     1864.74     1622.13     35.70 o 
   3  11   2       74.43       76.98      7.07 o 
   5  11   2      179.32      177.15     10.55 o 
   7  11   2       60.65       55.11     12.07 o 
   9  11   2      222.46      246.67     23.13 o 
 -10  12   2      954.38      923.83     51.94 o 
  -8  12   2     1290.08     1260.56     32.74 o 
  -6  12   2     3005.11     2918.37     30.63 o 
  -4  12   2     3387.72     3314.41     84.73 o 
  -2  12   2      262.03      288.17      8.80 o 
   0  12   2     5388.17     4558.16     62.65 o 
   2  12   2     5271.31     5254.04    274.23 o 
   4  12   2     1220.71     1214.05     24.07 o 
   6  12   2      850.07      885.73     34.89 o 
   8  12   2     1149.17     1150.30     43.74 o 
  -9  13   2       45.73       62.65     13.47 o 
  -7  13   2      513.07      472.93     14.16 o 
  -5  13   2      618.04      624.94     33.17 o 
  -3  13   2     1088.71     1037.35     21.14 o 
  -1  13   2      483.59      409.88     21.22 o 
   1  13   2     1260.80     1087.65     32.68 o 
   3  13   2      340.84      332.01     15.08 o 
   5  13   2      105.70      118.43     11.66 o 
   7  13   2       41.48       33.89     11.16 o 
   9  13   2      138.00      138.07     19.31 o 
 -10  14   2      653.32      705.53     35.30 o 
  -8  14   2      676.25      676.91     22.01 o 
  -6  14   2     1004.81      935.87     23.01 o 
  -4  14   2     4067.68     3692.67     41.40 o 
  -2  14   2     2530.45     2291.47     58.28 o 
   0  14   2     6325.79     5574.92     75.02 o 
   2  14   2     1383.40     1337.25     81.86 o 
   4  14   2     1128.18     1132.51     43.64 o 
   6  14   2      651.19      650.22     31.37 o 
   8  14   2     1102.35     1064.12     43.64 o 
  -7  15   2      198.31      210.57     20.31 o 
  -5  15   2      717.35      601.04     28.76 o 
  -3  15   2     1756.06     1614.31     73.51 o 
  -1  15   2     1040.39      888.24     32.38 o 
   1  15   2     2200.54     1875.34     45.45 o 
   3  15   2      239.77      240.53     13.93 o 
   5  15   2      721.53      718.46     21.43 o 
   7  15   2      310.04      300.07     24.84 o 
  -8  16   2      717.34      715.98     34.59 o 
  -6  16   2     2207.46     1931.55     52.39 o 
  -4  16   2      983.69      922.94     35.60 o 
  -2  16   2     3558.26     3034.99     61.04 o 
   0  16   2       24.96       24.74      9.65 o 
   2  16   2     2510.60     2443.82    156.22 o 
   4  16   2     1368.43     1394.99     40.68 o 
   6  16   2     1673.22     1655.51     50.98 o 
   8  16   2      700.65      714.27     38.01 o 
  -7  17   2      344.83      299.47     23.83 o 
  -5  17   2      455.50      380.62     25.34 o 
  -3  17   2      793.21      706.23     32.08 o 
  -1  17   2      669.74      739.01     32.48 o 
   1  17   2      980.68      905.54     34.69 o 
   3  17   2      548.49      532.16     28.66 o 
   5  17   2      138.19      140.18     17.30 o 
   7  17   2      131.66      135.15     18.70 o 
  -8  18   2      802.54      690.94     36.10 o 
  -6  18   2      484.66      432.21     27.86 o 
  -4  18   2     1406.00     1143.26     41.83 o 
  -2  18   2      866.80      814.93     34.99 o 
   0  18   2     2286.37     2192.40     54.91 o 
   2  18   2      266.55      263.58     14.86 o 
   4  18   2     2909.01     2882.32     68.43 o 
   6  18   2      302.66      324.91     26.15 o 
  -7  19   2       76.70       64.16     15.69 o 
  -5  19   2      188.08      178.90     21.22 o 
  -3  19   2      594.61      531.66     30.37 o 
  -1  19   2      585.99      529.85     29.46 o 
   1  19   2      690.18      669.23     34.39 o 
   3  19   2      606.22      594.19     21.83 o 
   5  19   2      145.97      154.66     18.91 o 
  -6  20   2      135.60      140.08     19.11 o 
  -4  20   2     1202.54     1099.22     44.25 o 
  -2  20   2     2006.42     1823.35     55.01 o 
   0  20   2     2995.70     2746.78     65.36 o 
   2  20   2      458.83      475.13     19.93 o 
   4  20   2     1086.47     1137.85     33.59 o 
  -5  21   2      287.30      251.50     24.34 o 
  -3  21   2      628.40      603.76     34.09 o 
  -1  21   2      646.47      583.65     33.59 o 
   1  21   2      491.86      536.63     56.46 o 
   3  21   2       24.98       22.01      8.21 o 
  -4  22   2      626.73      554.18     34.09 o 
  -2  22   2      906.75      837.46     40.83 o 
   0  22   2     1127.80     1074.58     44.45 o 
   2  22   2      494.57      515.18     21.68 o 
  -1  23   2      632.13      586.16     34.99 o 
   1  23   2      216.44      178.59     21.92 o 
 -11   1   3      673.58      643.64     23.99 o 
  -9   1   3     3801.64     3711.97    222.04 o 
  -7   1   3     1993.62     1825.73     30.08 o 
  -5   1   3     3034.50     2677.46     50.08 o 
  -3   1   3    22853.65    20679.34     76.77 o 
  -1   1   3     7145.07     6745.86    132.54 o 
   1   1   3     7937.37     8200.90     41.55 o 
   3   1   3      553.78      584.64     13.50 o 
   5   1   3     3199.94     3358.76     37.61 o 
   7   1   3      514.46      538.09     18.34 o 
   9   1   3     4752.55     4737.08     59.27 o 
 -12   2   3       11.28       -0.17      6.61 o 
 -10   2   3       40.67       60.10      9.07 o 
  -8   2   3      170.02      163.60      8.54 o 
  -6   2   3       29.02       24.77      4.66 o 
  -4   2   3      442.61      497.26     12.83 o 
  -2   2   3      120.70      114.25     14.34 o 
   2   2   3     5916.15     6086.27    202.44 o 
   4   2   3      184.86      179.40      8.98 o 
   6   2   3      152.62      140.95     10.00 o 
   8   2   3       60.98       53.08      7.93 o 
  10   2   3       75.25       73.09     11.72 o 
 -11   3   3      357.40      341.74     18.41 o 
  -9   3   3     1345.34     1440.23     67.41 o 
  -7   3   3     5868.99     5783.41    271.92 o 
  -5   3   3     6542.79     6149.17     74.92 o 
  -3   3   3     7565.63     6851.53     43.29 o 
  -1   3   3      265.52      239.51      5.93 o 
   1   3   3      147.79      144.30     35.45 o 
   3   3   3    11275.55    11443.39    377.29 o 
   5   3   3     6204.42     6398.36     51.92 o 
   7   3   3     2560.00     2671.23     74.72 o 
   9   3   3     2173.50     2216.39     75.72 o 
 -12   4   3       40.93       37.14      9.95 o 
 -10   4   3      113.57      127.35     11.62 o 
  -8   4   3      318.30      346.97     18.21 o 
  -6   4   3      170.25      170.53      7.64 o 
  -4   4   3        4.80        3.48      2.09 o 
  -2   4   3     9461.86     8533.55     77.03 o 
   0   4   3     1628.86     1595.98     27.75 o 
   2   4   3     3321.95     3284.33    100.53 o 
   4   4   3      119.00      126.19      7.95 o 
   6   4   3      341.79      351.53     14.21 o 
   8   4   3      216.84      210.23     13.54 o 
  10   4   3      144.57      147.42     19.21 o 
 -11   5   3      734.33      695.05     25.28 o 
  -9   5   3      570.30      593.16     46.56 o 
  -7   5   3     4143.82     3962.09    182.87 o 
  -5   5   3     4108.17     3987.52    137.93 o 
  -3   5   3    12208.15    11383.19    246.09 o 
  -1   5   3     6953.63     6434.96    143.50 o 
   1   5   3     2121.40     2112.05     31.98 o 
   3   5   3     2208.51     2169.12     63.60 o 
   5   5   3     3609.11     3949.50     83.36 o 
   7   5   3     3024.65     3038.78     88.59 o 
   9   5   3     1857.73     1880.97     55.71 o 
 -12   6   3       76.35       65.99     13.58 o 
 -10   6   3      367.14      343.18     17.23 o 
  -8   6   3      564.09      534.53     16.98 o 
  -6   6   3      756.57      706.13     33.73 o 
  -4   6   3      779.80      677.77     26.97 o 
  -2   6   3     7986.20     7585.97     85.62 o 
   0   6   3      561.57      475.93      7.25 o 
   2   6   3      820.91      841.14     38.67 o 
   4   6   3      664.08      658.65     30.48 o 
   6   6   3      179.47      180.90     11.05 o 
   8   6   3      269.88      253.31     21.42 o 
  10   6   3       31.78       33.79     12.77 o 
 -11   7   3      568.35      555.43     23.23 o 
  -9   7   3       77.86       78.09      7.69 o 
  -7   7   3     7089.40     6545.77    321.13 o 
  -5   7   3     5353.98     5052.26    183.09 o 
  -3   7   3     8589.10     8034.00    141.93 o 
  -1   7   3     3769.20     3447.68     25.91 o 
   1   7   3     7085.32     6396.60     61.14 o 
   3   7   3     3802.43     3775.43    302.33 o 
   5   7   3     1945.88     1883.18     45.35 o 
   7   7   3     3277.09     3188.84     65.77 o 
   9   7   3      187.52      194.88     21.42 o 
 -10   8   3      130.36      133.20     12.30 o 
  -8   8   3     2117.34     2028.78     94.64 o 
  -6   8   3      622.36      598.85     21.34 o 
  -4   8   3      551.66      477.28     23.02 o 
  -2   8   3      277.28      325.28      7.08 o 
   0   8   3     1117.68     1122.65     16.59 o 
   2   8   3      553.14      557.94     20.66 o 
   4   8   3     1377.77     1286.70     81.70 o 
   6   8   3      361.09      358.09     22.53 o 
   8   8   3     1564.56     1560.58     49.78 o 
  10   8   3      585.69      582.34     35.50 o 
 -11   9   3      420.72      398.15     19.98 o 
  -9   9   3     1722.41     1705.96     93.28 o 
  -7   9   3       62.09       60.13      6.07 o 
  -5   9   3     7597.88     7282.71    219.72 o 
  -3   9   3      342.82      309.87      7.51 o 
  -1   9   3     8037.62     7258.31     82.91 o 
   1   9   3     9770.93     8903.34     79.04 o 
   3   9   3      414.83      360.58     16.69 o 
   5   9   3     5194.02     5141.21     77.23 o 
   7   9   3     1042.53     1011.13     39.02 o 
   9   9   3     1788.98     1687.09     55.41 o 
 -10  10   3        5.30       15.92      7.26 o 
  -8  10   3      843.58      854.07     38.54 o 
  -6  10   3      147.93      137.39      8.06 o 
  -4  10   3      306.24      274.53      9.05 o 
  -2  10   3     1765.43     1643.10     32.29 o 
   0  10   3      566.19      533.77     21.52 o 
   2  10   3      160.63      159.58     13.98 o 
   4  10   3      391.69      358.60     19.86 o 
   6  10   3      527.03      556.80     28.56 o 
   8  10   3      201.84      194.18     20.72 o 
  -9  11   3      712.99      696.87     21.86 o 
  -7  11   3     1202.11     1244.07     30.83 o 
  -5  11   3      930.66      925.95     20.60 o 
  -3  11   3     1228.40     1173.52     14.44 o 
  -1  11   3     5891.43     5532.19     70.19 o 
   1  11   3    10326.69     8817.06     85.48 o 
   3  11   3     1477.82     1363.43     72.60 o 
   5  11   3     1218.15     1202.49     39.62 o 
   7  11   3     2085.37     1991.48     55.71 o 
   9  11   3      565.99      564.54     34.79 o 
 -10  12   3       73.42       64.18     12.37 o 
  -8  12   3     1280.90     1320.30     30.49 o 
  -6  12   3      102.57       98.68      7.33 o 
  -4  12   3      308.84      303.95     13.11 o 
  -2  12   3      925.03      929.55     24.54 o 
   0  12   3      724.52      636.74     25.74 o 
   2  12   3     1474.76     1402.73     70.39 o 
   4  12   3      176.23      183.96     11.57 o 
   6  12   3      392.42      394.29     25.54 o 
   8  12   3      156.31      146.82     19.21 o 
  -9  13   3      311.53      296.48     13.54 o 
  -7  13   3     1492.11     1442.26     28.74 o 
  -5  13   3     1098.83     1073.33     31.27 o 
  -3  13   3     3634.82     3325.69     40.27 o 
  -1  13   3     5242.86     4924.00     71.20 o 
   1  13   3     6682.47     5886.96     75.82 o 
   3  13   3     1466.04     1479.22    107.70 o 
   5  13   3     1069.58     1062.51     38.92 o 
   7  13   3     1212.49     1088.56     43.14 o 
  -8  14   3      320.51      327.89     16.84 o 
  -6  14   3      130.65      125.83     10.73 o 
  -4  14   3      563.14      499.95     21.07 o 
  -2  14   3      130.37      123.16      7.52 o 
   0  14   3      925.14      786.48     30.17 o 
   2  14   3      268.49      274.96     27.75 o 
   4  14   3      975.93      934.57     28.46 o 
   6  14   3      228.61      244.06     22.53 o 
   8  14   3      267.70      275.63     26.04 o 
  -9  15   3      327.45      291.82     24.84 o 
  -7  15   3      767.49      772.80     35.30 o 
  -5  15   3     1671.47     1535.96     30.42 o 
  -3  15   3     1280.00     1250.22     37.16 o 
  -1  15   3     2938.52     2629.43     55.91 o 
   1  15   3      944.03      912.58     33.59 o 
   3  15   3     4338.00     4278.91    210.67 o 
   5  15   3     1086.96     1093.69     41.23 o 
   7  15   3     1266.51     1178.56     46.46 o 
  -8  16   3      336.50      332.45     26.55 o 
  -6  16   3      182.37      148.33     18.20 o 
  -4  16   3      124.93      107.33      9.83 o 
  -2  16   3      289.62      287.42     11.03 o 
   0  16   3      662.40      590.89     28.36 o 
   2  16   3     1030.12     1026.94     38.41 o 
   4  16   3      732.01      758.22     47.77 o 
   6  16   3      438.82      427.98     28.76 o 
  -7  17   3      565.23      508.73     30.47 o 
  -5  17   3      881.66      831.33     37.21 o 
  -3  17   3      561.97      526.13     28.96 o 
  -1  17   3      739.36      677.47     31.58 o 
   1  17   3      827.08      804.98     33.99 o 
   3  17   3     3357.38     3184.97    163.26 o 
   5  17   3     1744.75     1681.96     52.79 o 
  -6  18   3      115.79       97.74     17.10 o 
  -4  18   3      340.31      304.29     25.14 o 
  -2  18   3      292.36      261.25     22.12 o 
   0  18   3     1352.43     1252.17     42.84 o 
   2  18   3     2056.24     2088.48     79.29 o 
   4  18   3      738.91      749.92     26.35 o 
   6  18   3       99.11      102.37     17.90 o 
  -7  19   3       34.46       25.84     12.97 o 
  -5  19   3      388.12      316.66     26.55 o 
  -3  19   3     1857.62     1691.71     52.69 o 
  -1  19   3     1749.57     1642.74     50.78 o 
   1  19   3     1252.39     1152.71     42.54 o 
   3  19   3      792.85      766.68     57.82 o 
   5  19   3      582.51      519.89     32.08 o 
  -6  20   3       34.68       28.16     13.47 o 
  -4  20   3      222.75      209.06     22.42 o 
  -2  20   3      805.07      712.26     35.80 o 
   0  20   3      370.57      344.11     25.84 o 
   2  20   3      825.36      840.75     55.31 o 
   4  20   3      406.35      428.45     46.36 o 
  -5  21   3      368.19      341.00     28.86 o 
  -3  21   3      805.86      722.82     37.71 o 
  -1  21   3      865.66      778.93     38.11 o 
   1  21   3      760.19      764.51     35.30 o 
   3  21   3     1580.76     1589.12     56.67 o 
  -2  22   3      209.12      172.66     21.42 o 
   0  22   3      461.03      407.07     29.36 o 
   2  22   3      671.48      687.89     43.69 o 
 -12   0   4      260.33      269.20     25.44 o 
 -10   0   4     1649.09     1371.83     46.26 o 
  -8   0   4      468.66      465.69     24.34 o 
  -6   0   4       26.26       23.03      6.84 o 
  -4   0   4    26266.59    24037.96    134.55 o 
  -2   0   4    12489.79    11245.20    105.13 o 
   2   0   4     1136.81     1322.06     28.56 o 
   4   0   4      836.93      846.41     26.75 o 
   6   0   4       24.78       22.12      8.55 o 
   8   0   4     2181.11     2093.75     54.60 o 
 -11   1   4      216.96      176.58     14.15 o 
  -9   1   4      142.96      137.56     11.55 o 
  -7   1   4       53.29       59.79      7.07 o 
  -5   1   4       68.05       91.15      7.24 o 
  -3   1   4       27.63       26.93      4.16 o 
   1   1   4     8190.97     8501.15    219.32 o 
   3   1   4      125.46      130.05      5.70 o 
   5   1   4      165.89      169.99     10.38 o 
   7   1   4      261.59      261.96     13.77 o 
   9   1   4       19.16       13.27      6.82 o 
 -12   2   4      587.30      560.73     24.24 o 
 -10   2   4      488.57      525.41     32.99 o 
  -8   2   4     1459.07     1344.09     29.87 o 
  -6   2   4      512.82      519.85     16.03 o 
  -4   2   4     6034.00     5569.01     45.27 o 
  -2   2   4     5362.81     5373.26     33.58 o 
   2   2   4    10659.64    10602.67    337.31 o 
   4   2   4     1305.34     1367.91     23.88 o 
   6   2   4      151.39      162.07     11.04 o 
   8   2   4     1553.33     1547.07     33.61 o 
 -11   3   4       24.32       18.90      7.89 o 
  -9   3   4        9.27       10.61      4.51 o 
  -7   3   4      193.33      192.84     13.67 o 
  -5   3   4     1814.66     1582.31     25.75 o 
  -3   3   4      887.72      824.26     16.78 o 
  -1   3   4     1449.84     1351.92     31.68 o 
   1   3   4       19.21       21.49      3.23 o 
   3   3   4      221.08      233.70     29.44 o 
   5   3   4      369.82      367.88     14.15 o 
   7   3   4      190.88      174.71     12.22 o 
   9   3   4      115.65      113.16     11.66 o 
 -12   4   4      758.45      718.90     27.48 o 
 -10   4   4      501.74      543.37     44.55 o 
  -8   4   4      337.81      352.13     12.47 o 
  -6   4   4     1689.10     1686.26     73.73 o 
  -4   4   4     3404.68     3314.29     84.42 o 
  -2   4   4     7114.17     6791.55     41.89 o 
   0   4   4     4774.22     4975.22    356.74 o 
   2   4   4     3236.52     3324.77     91.10 o 
   4   4   4     3259.45     3590.82     38.14 o 
   6   4   4      832.76      846.82     22.13 o 
   8   4   4     2039.35     2084.04     39.32 o 
 -11   5   4      190.05      197.74     24.74 o 
  -9   5   4        0.26        0.48      3.94 o 
  -7   5   4      287.80      278.56     18.21 o 
  -5   5   4      710.60      749.89     21.88 o 
  -3   5   4     1198.52     1137.23     25.57 o 
  -1   5   4      662.04      672.40     10.89 o 
   1   5   4      198.43      194.20     16.79 o 
   3   5   4     2076.27     2074.48     77.92 o 
   5   5   4     1092.89     1060.09     30.07 o 
   7   5   4      697.09      700.29     48.97 o 
   9   5   4        0.19        8.15      9.45 o 
 -10   6   4      337.43      328.42     13.78 o 
  -8   6   4      728.56      685.16     25.47 o 
  -6   6   4     6277.58     6061.80    221.54 o 
  -4   6   4     5515.45     5406.34     92.36 o 
  -2   6   4     5286.38     5102.54     58.45 o 
   0   6   4     2100.98     1987.81     20.59 o 
   2   6   4      368.85      404.26     15.74 o 
   4   6   4     5635.53     5701.61    136.56 o 
   6   6   4     1081.52     1120.17     25.27 o 
   8   6   4     1407.21     1383.40     48.17 o 
 -11   7   4       14.87       13.47      7.86 o 
  -9   7   4       62.22       62.89      7.03 o 
  -7   7   4        7.01       10.05      4.03 o 
  -5   7   4     2999.74     2788.66     45.87 o 
  -3   7   4      523.52      514.86     10.04 o 
  -1   7   4      290.89      247.58     10.66 o 
   1   7   4     1014.05      874.87     25.04 o 
   3   7   4      370.81      362.24     12.66 o 
   5   7   4      188.26      188.85     17.70 o 
   7   7   4      389.18      327.42     23.83 o 
   9   7   4      107.71       75.32     15.39 o 
 -10   8   4      306.39      292.22     13.58 o 
  -8   8   4     2368.29     2291.20     95.63 o 
  -6   8   4     2289.18     2236.35     59.49 o 
  -4   8   4     2100.67     1939.13     66.94 o 
  -2   8   4     1966.08     1833.29     21.76 o 
   0   8   4     4594.84     4419.58     32.48 o 
   2   8   4     2606.34     2468.26    159.04 o 
   4   8   4     1147.87     1229.74     38.01 o 
   6   8   4     2595.91     2533.20     59.53 o 
   8   8   4      376.20      400.93     28.36 o 
 -11   9   4      112.80      141.90     13.78 o 
  -9   9   4      156.66      165.06     14.71 o 
  -7   9   4      153.46      142.10      8.85 o 
  -5   9   4     1915.03     1763.30     41.22 o 
  -3   9   4      149.15      142.88      5.87 o 
  -1   9   4      674.15      690.34     25.64 o 
   1   9   4      728.46      687.32     24.03 o 
   3   9   4      425.61      395.54     17.10 o 
   5   9   4       28.75       37.01      9.96 o 
   7   9   4      265.98      271.01     22.63 o 
   9   9   4      282.75      259.85     24.94 o 
 -10  10   4      608.13      614.23     25.17 o 
  -8  10   4     1588.31     1584.10     34.98 o 
  -6  10   4        5.99       38.22     21.33 o 
  -4  10   4     1152.50     1065.30     18.12 o 
  -2  10   4     1244.02     1210.60     19.58 o 
   0  10   4     8527.31     7682.95     82.56 o 
   2  10   4     1277.24     1153.52     31.48 o 
   4  10   4     1057.40     1043.91     36.60 o 
   6  10   4     3085.50     2984.81     66.77 o 
   8  10   4      789.80      773.00     38.41 o 
  -9  11   4      193.03      188.62     15.47 o 
  -7  11   4       74.01       64.98      6.83 o 
  -5  11   4      102.96       96.17      9.15 o 
  -3  11   4       72.58       72.32      6.14 o 
  -1  11   4      587.83      518.69     23.93 o 
   1  11   4      536.26      439.55     21.72 o 
   3  11   4      352.51      337.06     24.69 o 
   5  11   4      328.53      346.83     24.34 o 
   7  11   4      281.19      270.10     24.13 o 
 -10  12   4      729.99      737.95     24.61 o 
  -8  12   4     1403.85     1400.93     25.53 o 
  -6  12   4     3061.19     3045.19     85.32 o 
  -4  12   4      315.46      311.39     14.36 o 
  -2  12   4     1280.30     1207.17     20.55 o 
   0  12   4     2173.65     1923.40     44.65 o 
   2  12   4     1163.76     1165.55     70.94 o 
   4  12   4     1911.76     2003.55     52.79 o 
   6  12   4     1748.02     1637.91     51.79 o 
   8  12   4      682.53      674.75     37.51 o 
  -9  13   4      165.66      140.02     20.01 o 
  -7  13   4      386.70      381.05     24.94 o 
  -5  13   4      124.92      118.42     10.27 o 
  -3  13   4       53.43       48.76      5.98 o 
  -1  13   4      187.39      170.75     17.20 o 
   1  13   4      947.85      799.15     30.07 o 
   3  13   4      366.18      370.36     16.01 o 
   5  13   4      116.71      110.82     16.09 o 
   7  13   4      111.88      107.00     17.60 o 
  -8  14   4      671.14      662.54     23.46 o 
  -6  14   4     2299.18     2266.84     57.92 o 
  -4  14   4      770.91      717.47     21.68 o 
  -2  14   4     1380.99     1330.48     22.60 o 
   0  14   4     2173.71     1880.56     47.16 o 
   2  14   4      291.16      286.47     24.34 o 
   4  14   4     2100.48     2029.39     55.21 o 
   6  14   4     1029.06      917.20     40.83 o 
  -9  15   4      309.22      347.24     18.94 o 
  -7  15   4      118.62      100.22     11.03 o 
  -5  15   4      525.92      466.83     18.84 o 
  -3  15   4       38.30       35.32      5.65 o 
  -1  15   4        5.57       11.36      8.95 o 
   1  15   4      178.30      177.69     17.20 o 
   3  15   4      280.60      277.52     32.23 o 
   5  15   4      296.85      315.86     25.14 o 
  -8  16   4      861.89      875.37     40.22 o 
  -6  16   4     1232.09     1107.96     44.55 o 
  -4  16   4      250.05      229.88     13.77 o 
  -2  16   4      938.38      882.26     19.61 o 
   0  16   4        8.49        9.25      8.85 o 
   2  16   4     3582.23     3447.26    284.13 o 
   4  16   4     1153.18     1145.27     43.84 o 
   6  16   4     1987.77     1924.31     60.64 o 
  -7  17   4      193.74      181.81     21.42 o 
  -5  17   4      191.45      183.10     13.60 o 
  -3  17   4        1.48        1.27      4.37 o 
  -1  17   4      557.92      490.73     28.26 o 
   1  17   4     1178.45     1113.19     39.92 o 
   3  17   4      593.72      561.89     21.41 o 
   5  17   4      378.69      367.24     27.96 o 
  -6  18   4      473.83      445.78     31.17 o 
  -4  18   4     1428.53     1232.26     46.16 o 
  -2  18   4      257.85      252.59     11.81 o 
   0  18   4      299.56      271.51     22.93 o 
   2  18   4     1329.96     1366.54     80.10 o 
   4  18   4     1355.43     1310.79     48.87 o 
  -5  19   4      174.57      139.68     19.71 o 
  -3  19   4       51.73       39.22     13.17 o 
  -1  19   4       20.27        9.05     10.16 o 
   1  19   4      178.79      161.96     13.62 o 
   3  19   4      236.22      220.27     15.71 o 
  -4  20   4     1073.95      971.41     43.64 o 
  -2  20   4      793.18      715.58     37.51 o 
   0  20   4      559.97      497.07     30.87 o 
   2  20   4     1220.39     1234.06     68.23 o 
  -3  21   4       17.05        3.32     11.56 o 
  -1  21   4       55.56       39.42     14.48 o 
   1  21   4      332.74      326.31     19.09 o 
 -11   1   5     1373.50     1384.91     35.55 o 
  -9   1   5     1784.40     1714.92     35.34 o 
  -7   1   5      667.33      671.22     27.25 o 
  -5   1   5     1892.02     1723.09     45.91 o 
  -3   1   5     2738.84     2648.56     49.12 o 
   1   1   5    11819.96    12477.33    112.48 o 
   3   1   5     3265.67     3528.75     58.98 o 
   5   1   5      188.60      169.61     11.42 o 
   7   1   5     1303.68     1223.35     29.36 o 
   9   1   5      764.85      665.71     25.06 o 
 -10   2   5      151.09      164.37     10.70 o 
  -8   2   5       64.57       47.80      7.39 o 
  -6   2   5       29.42       27.84      5.50 o 
  -4   2   5     1074.41      983.32     20.85 o 
  -2   2   5      735.24      692.61     14.09 o 
   2   2   5     2588.33     2540.19     86.36 o 
   4   2   5      983.88      973.87     22.00 o 
   6   2   5      108.35      110.33     10.07 o 
   8   2   5      211.58      202.50     14.28 o 
 -11   3   5      871.65      866.30     28.55 o 
  -9   3   5      778.12      800.59     45.47 o 
  -7   3   5      353.29      325.07     14.43 o 
  -5   3   5     3118.11     3136.45     38.63 o 
  -3   3   5     1279.10     1101.55     17.57 o 
  -1   3   5     4467.99     4172.81     50.53 o 
   1   3   5     3886.65     4128.26    142.55 o 
   3   3   5     6421.34     6640.06     99.30 o 
   5   3   5     1191.18     1202.47     25.69 o 
   7   3   5     2284.44     2203.31     39.22 o 
 -10   4   5      174.84      189.38     11.43 o 
  -8   4   5       54.93       52.49      6.48 o 
  -6   4   5      640.25      635.89     15.54 o 
  -4   4   5       44.27       51.60      4.93 o 
  -2   4   5      422.58      408.29      9.43 o 
   0   4   5       74.20       74.73      5.78 o 
   2   4   5       83.83       80.63      5.62 o 
   4   4   5       13.21       19.63     12.27 o 
   6   4   5       55.43       54.30      7.91 o 
   8   4   5       53.04       62.55     14.08 o 
 -11   5   5      499.52      462.15     21.84 o 
  -9   5   5      793.00      833.37     58.84 o 
  -7   5   5      774.21      787.22     23.69 o 
  -5   5   5     4890.19     4742.51    127.40 o 
  -3   5   5     1755.14     1652.28     25.44 o 
  -1   5   5     4295.45     4152.71     30.38 o 
   1   5   5     1962.34     1904.00     37.61 o 
   3   5   5     3857.77     4062.31     65.46 o 
   5   5   5     2722.08     2582.87     57.62 o 
   7   5   5     1007.16      915.80     39.12 o 
 -10   6   5      125.51      139.39     10.34 o 
  -8   6   5       92.22       79.34     11.45 o 
  -6   6   5      249.18      264.51     18.73 o 
  -4   6   5       64.64       75.00      5.91 o 
  -2   6   5       93.24       93.96      5.25 o 
   0   6   5     1446.50     1361.74     21.49 o 
   2   6   5      372.26      333.34     12.86 o 
   4   6   5     1023.14     1025.81     35.80 o 
   6   6   5      124.04      112.43     15.39 o 
   8   6   5       83.40       80.95     15.89 o 
 -11   7   5      466.63      497.67     22.68 o 
  -9   7   5      775.20      831.60     31.92 o 
  -7   7   5     5667.76     5409.83    207.78 o 
  -5   7   5     1038.45      951.08     35.69 o 
  -3   7   5     3303.42     3255.53     61.34 o 
  -1   7   5     2585.87     2380.07     28.43 o 
   1   7   5     2747.11     2514.59     45.15 o 
   3   7   5     4204.25     4336.63     70.59 o 
   5   7   5     1218.41     1139.44     40.02 o 
   7   7   5      746.80      708.04     35.40 o 
 -10   8   5      145.68      147.17     10.67 o 
  -8   8   5     1705.14     1732.76     59.54 o 
  -6   8   5      742.68      696.91     27.00 o 
  -4   8   5        6.33       10.26      3.38 o 
  -2   8   5     2127.48     2110.49     41.78 o 
   0   8   5      618.20      553.78     23.13 o 
   2   8   5      508.33      495.32     27.91 o 
   4   8   5       82.73       90.10     13.27 o 
   6   8   5       20.44       19.41     10.06 o 
   8   8   5       84.13       70.69     15.39 o 
  -9   9   5     1178.19     1141.40     50.90 o 
  -7   9   5      194.14      193.14     13.29 o 
  -5   9   5     1654.26     1606.46     47.20 o 
  -3   9   5     2661.18     2464.49     54.90 o 
  -1   9   5     9154.63     8564.46     92.21 o 
   1   9   5      630.98      618.04     24.84 o 
   3   9   5     1230.18     1233.06     40.12 o 
   5   9   5     2167.32     2135.08     56.41 o 
   7   9   5      594.19      571.18     32.88 o 
 -10  10   5      159.38      182.86     14.78 o 
  -8  10   5      159.10      160.83     11.08 o 
  -6  10   5      114.83      121.57      8.24 o 
  -4  10   5      518.54      473.72     20.72 o 
  -2  10   5      221.13      202.07      9.57 o 
   0  10   5      286.15      267.39     18.20 o 
   2  10   5       18.20       23.09      7.84 o 
   4  10   5      526.48      544.33     28.86 o 
   6  10   5       89.83       75.72     14.58 o 
  -9  11   5      891.83      910.73     78.19 o 
  -7  11   5     1433.96     1427.86     89.45 o 
  -5  11   5      180.17      177.17     12.23 o 
  -3  11   5     2419.49     2332.00     34.46 o 
  -1  11   5     3071.78     2880.23     56.92 o 
   1  11   5     2623.51     2416.65     50.28 o 
   3  11   5      975.55     1013.04     37.91 o 
   5  11   5     1533.95     1431.26     48.17 o 
   7  11   5      486.03      456.24     30.87 o 
  -8  12   5      423.68      441.95     19.98 o 
  -6  12   5      281.23      290.92     15.59 o 
  -4  12   5      129.38      133.33     14.83 o 
  -2  12   5      127.24      128.61      8.48 o 
   0  12   5      615.43      540.41     26.04 o 
   2  12   5      339.58      333.65     26.40 o 
   4  12   5       98.27      107.90     15.99 o 
   6  12   5      198.27      214.19     21.82 o 
  -9  13   5     1077.19     1177.72     49.53 o 
  -7  13   5     1652.98     1652.91     61.29 o 
  -5  13   5     1297.72     1198.12     47.87 o 
  -3  13   5     1755.57     1617.15     31.56 o 
  -1  13   5     2304.08     2160.12     51.99 o 
   1  13   5     1504.57     1324.47     40.22 o 
   3  13   5      492.40      507.73     28.96 o 
   5  13   5     1196.94     1184.29     45.65 o 
  -8  14   5       75.67       89.18     11.57 o 
  -6  14   5      582.98      570.68     27.60 o 
  -4  14   5      222.81      203.07     13.71 o 
  -2  14   5     1212.67     1156.16     28.84 o 
   0  14   5      374.62      338.08     23.03 o 
   2  14   5      502.18      492.63     32.78 o 
   4  14   5      124.52      137.87     18.10 o 
   6  14   5      186.47      193.78     22.53 o 
  -7  15   5      904.85      882.68     27.52 o 
  -5  15   5     1812.13     1718.65     69.74 o 
  -3  15   5     1775.17     1673.25     27.80 o 
  -1  15   5     1283.56     1107.76     40.32 o 
   1  15   5      222.36      174.27     18.60 o 
   3  15   5      907.53      932.29     40.02 o 
   5  15   5      929.28      888.54     42.03 o 
  -6  16   5      687.82      649.08     23.92 o 
  -4  16   5      292.03      251.95     15.24 o 
  -2  16   5      325.94      302.86     12.88 o 
   0  16   5        6.22        8.55      9.35 o 
   2  16   5      166.53      157.46     13.34 o 
   4  16   5      139.30      178.39     21.12 o 
  -7  17   5     1041.19      955.68     29.74 o 
  -5  17   5      956.13      920.24     28.16 o 
  -3  17   5      572.73      561.59     17.33 o 
  -1  17   5      189.43      166.43     20.21 o 
   1  17   5      646.92      558.21     30.87 o 
   3  17   5     1422.70     1439.81     51.39 o 
  -6  18   5      433.74      409.08     30.47 o 
  -4  18   5      495.95      500.76     21.24 o 
  -2  18   5       62.94       56.16      7.61 o 
   0  18   5      655.45      589.48     32.88 o 
   2  18   5      319.35      293.85     17.38 o 
  -5  19   5      693.28      616.43     37.11 o 
  -3  19   5     1383.10     1198.27     47.97 o 
  -1  19   5      144.97      124.62      9.96 o 
   1  19   5     1444.69     1410.69    130.43 o 
  -2  20   5      328.17      299.06     26.35 o 
   0  20   5      147.26      132.84     19.11 o 
 -10   0   6     1989.37     1818.02     56.01 o 
  -8   0   6      348.40      311.73     22.22 o 
  -6   0   6      887.06      868.13     32.68 o 
  -4   0   6     2700.71     2641.30     51.89 o 
  -2   0   6     1298.26     1234.53     30.37 o 
   2   0   6     1343.97     1514.73     37.01 o 
   4   0   6      781.72      818.86     30.77 o 
   6   0   6     1780.45     1752.55     48.77 o 
 -11   1   6       43.72       41.51      7.60 o 
  -9   1   6       10.55        5.73      5.79 o 
  -7   1   6       32.95       36.40      6.96 o 
  -5   1   6       67.84       62.26      7.14 o 
  -3   1   6      125.46      135.13      7.40 o 
   1   1   6      248.95      272.95     11.89 o 
   3   1   6       40.95       45.42      6.63 o 
   5   1   6       49.63       56.70     12.02 o 
   7   1   6       73.43       68.69      9.92 o 
 -10   2   6      547.33      599.93     28.42 o 
  -8   2   6      951.07      935.91     32.28 o 
  -6   2   6     1594.17     1583.68     30.89 o 
  -4   2   6      500.26      451.98     15.68 o 
  -2   2   6     1303.08     1285.10     17.46 o 
   0   2   6     2998.58     3230.18     46.06 o 
   2   2   6     8228.86     8566.70     60.74 o 
   4   2   6      866.77      941.34     34.29 o 
   6   2   6     3005.66     2919.75     64.86 o 
 -11   3   6       12.15        9.76      6.19 o 
  -9   3   6       84.43       77.04      8.09 o 
  -7   3   6      671.27      668.43     21.49 o 
  -5   3   6      102.30      105.15      9.20 o 
  -3   3   6      251.37      245.16      9.61 o 
  -1   3   6      312.94      280.42     11.59 o 
   1   3   6       71.81       62.32      7.74 o 
   3   3   6      344.63      363.12     21.62 o 
   5   3   6       13.09       16.49      9.15 o 
   7   3   6      126.72      119.06     16.89 o 
 -10   4   6      248.52      258.75     16.24 o 
  -8   4   6      480.57      497.26     20.05 o 
  -6   4   6     1451.32     1442.35     37.74 o 
  -4   4   6     1334.60     1294.28     23.67 o 
  -2   4   6      876.91      892.62     15.07 o 
   0   4   6     1859.33     1827.77     41.23 o 
   2   4   6     3762.30     3985.48     65.67 o 
   4   4   6     3361.94     3316.45     64.56 o 
   6   4   6     2712.90     2780.37     65.26 o 
  -9   5   6        2.86       -0.18      4.43 o 
  -7   5   6      177.70      165.32      9.80 o 
  -5   5   6      568.94      560.34     17.32 o 
  -3   5   6      246.15      230.37      8.35 o 
  -1   5   6      521.66      462.65     11.79 o 
   1   5   6      440.85      488.23     21.82 o 
   3   5   6      280.71      253.21     19.71 o 
   5   5   6       48.14       40.22     11.77 o 
   7   5   6       62.04       77.93     15.69 o 
 -10   6   6      888.02      960.78     41.18 o 
  -8   6   6      611.67      600.57     20.77 o 
  -6   6   6     2659.83     2776.35     33.87 o 
  -4   6   6      742.91      751.22     16.77 o 
  -2   6   6     3743.67     3536.84     52.76 o 
   0   6   6      399.46      399.87     10.94 o 
   2   6   6     2235.14     2343.74     52.79 o 
   4   6   6     2537.75     2444.40     57.92 o 
   6   6   6     1274.64     1215.66     45.05 o 
  -9   7   6       15.01       10.13      5.47 o 
  -7   7   6      170.29      171.15     10.23 o 
  -5   7   6      225.51      229.53     10.27 o 
  -3   7   6      262.92      250.37      8.77 o 
  -1   7   6      826.72      756.91     28.96 o 
   1   7   6      240.90      231.69     17.10 o 
   3   7   6      910.97      874.67     34.69 o 
   5   7   6      469.42      449.10     28.26 o 
   7   7   6       89.73       94.22     16.79 o 
 -10   8   6      601.18      655.39     20.59 o 
  -8   8   6     1323.07     1339.31     31.96 o 
  -6   8   6      791.80      781.40     18.57 o 
  -4   8   6     1532.40     1532.65     97.69 o 
  -2   8   6     1574.99     1500.80     55.41 o 
   0   8   6     1149.08     1057.79     34.09 o 
   2   8   6     1516.86     1550.03     45.45 o 
   4   8   6     2477.48     2335.30     58.93 o 
   6   8   6      904.06      876.18     40.12 o 
  -9   9   6      133.35      125.83     10.09 o 
  -7   9   6       45.13       44.72      6.58 o 
  -5   9   6      239.15      260.84     22.22 o 
  -3   9   6      376.06      384.08     14.61 o 
  -1   9   6      696.54      630.41     28.26 o 
   1   9   6      298.24      257.43     18.60 o 
   3   9   6      115.74      111.52     15.79 o 
   5   9   6      238.55      245.97     22.32 o 
  -8  10   6      808.97      895.02     69.08 o 
  -6  10   6       20.76       11.16      6.23 o 
  -4  10   6     1426.05     1388.30     36.00 o 
  -2  10   6     1795.88     1649.83     34.64 o 
   0  10   6     1828.51     1688.50     44.75 o 
   2  10   6     1409.19     1429.96     45.45 o 
   4  10   6     1696.57     1710.22     52.89 o 
   6  10   6     1004.38      928.47     42.34 o 
  -9  11   6       16.50       17.06      8.17 o 
  -7  11   6      130.71      137.91     12.55 o 
  -5  11   6      782.30      840.66     41.88 o 
  -3  11   6      805.61      754.30     19.02 o 
  -1  11   6      181.33      168.44     16.89 o 
   1  11   6      868.96      793.92     31.27 o 
   3  11   6      235.51      205.34     20.21 o 
   5  11   6      100.51      107.10     17.70 o 
  -8  12   6      986.75     1011.62     78.89 o 
  -6  12   6      398.27      418.70     19.39 o 
  -4  12   6      505.85      524.31     20.39 o 
  -2  12   6     2525.71     2400.21     33.34 o 
   0  12   6      900.55      797.64     32.58 o 
   2  12   6     1322.63     1347.80     46.26 o 
   4  12   6      808.71      749.27     37.01 o 
  -7  13   6      118.91      101.86     11.84 o 
  -5  13   6       45.51       48.78      9.40 o 
  -3  13   6      326.68      313.34     13.43 o 
  -1  13   6      289.08      253.21     20.92 o 
   1  13   6      278.53      270.51     21.22 o 
   3  13   6      500.54      551.37     32.28 o 
   5  13   6      103.17       92.31     17.10 o 
  -8  14   6      398.78      388.30     20.73 o 
  -6  14   6     1067.56     1034.47     30.20 o 
  -4  14   6     1764.69     1694.69     54.00 o 
  -2  14   6     1376.40     1243.51     25.27 o 
   0  14   6      744.23      657.26     32.08 o 
   2  14   6      209.60      178.19     19.91 o 
   4  14   6     1272.43     1164.48     47.16 o 
  -7  15   6      148.11      146.93     13.98 o 
  -5  15   6      256.98      258.37     16.78 o 
  -3  15   6      365.23      343.91     14.64 o 
  -1  15   6      229.17      199.41     20.21 o 
   1  15   6     1106.96     1063.58     91.06 o 
   3  15   6      162.12      154.66     20.41 o 
  -6  16   6     1113.37     1099.35     31.94 o 
  -4  16   6      546.14      496.81     21.54 o 
  -2  16   6      591.62      514.53     17.31 o 
   0  16   6      408.15      373.38     26.65 o 
   2  16   6     1248.40     1302.45     50.08 o 
  -5  17   6      153.26      146.49     15.84 o 
  -3  17   6      105.63       98.49      9.40 o 
  -1  17   6      313.17      303.09     25.64 o 
   1  17   6      169.88      168.36     14.36 o 
  -4  18   6     1020.10      999.22     30.78 o 
  -2  18   6      315.85      301.89     14.61 o 
   0  18   6     1261.97     1083.83     44.75 o 
  -9   1   7     1339.15     1377.94     59.13 o 
  -7   1   7     2251.62     2296.31     40.78 o 
  -5   1   7     1035.02      949.39     37.96 o 
  -3   1   7     1007.31      954.55     19.45 o 
  -1   1   7      310.72      314.05     13.58 o 
   1   1   7     1515.69     1604.53     40.93 o 
   3   1   7      134.96      142.19     16.29 o 
   5   1   7     1950.88     1945.73     52.79 o 
 -10   2   7       13.67       19.70      6.34 o 
  -8   2   7      171.24      159.23     12.96 o 
  -6   2   7       37.63       32.55      6.97 o 
  -4   2   7      502.96      476.15     17.49 o 
  -2   2   7       10.21       11.41      3.21 o 
   2   2   7      453.12      437.03     24.23 o 
   4   2   7       60.67       86.38     13.88 o 
   6   2   7       22.61       18.60     10.26 o 
  -9   3   7      516.25      530.29     18.14 o 
  -7   3   7     1961.55     1939.91     37.64 o 
  -5   3   7      767.50      753.03     22.31 o 
  -3   3   7      321.59      300.63     11.37 o 
  -1   3   7     1291.72     1213.18     26.52 o 
   1   3   7     1025.49     1049.25     59.63 o 
   3   3   7     1222.86     1248.25     40.63 o 
   5   3   7     1350.02     1446.75     47.46 o 
 -10   4   7        9.65       14.62      6.00 o 
  -8   4   7       65.26       63.11      7.78 o 
  -6   4   7       83.70       81.89      7.72 o 
  -4   4   7      612.30      592.88     16.63 o 
  -2   4   7       92.85       85.74      6.02 o 
   0   4   7        3.02       18.20      7.94 o 
   2   4   7       13.15        4.32      7.54 o 
   4   4   7      911.80      930.28     37.31 o 
   6   4   7       43.21       41.33     13.17 o 
  -9   5   7      420.07      434.65     22.36 o 
  -7   5   7     1314.32     1335.27     46.80 o 
  -5   5   7     2991.10     3005.80    104.96 o 
  -3   5   7      701.69      667.44     14.55 o 
  -1   5   7      538.30      517.50     25.53 o 
   1   5   7      115.21      117.89     10.19 o 
   3   5   7     1023.75     1072.87     39.62 o 
   5   5   7     2305.17     2180.43     59.43 o 
  -8   6   7      148.65      156.69     10.92 o 
  -6   6   7      943.78      985.07     27.59 o 
  -4   6   7      193.86      188.32      9.93 o 
  -2   6   7      137.37      121.95      8.48 o 
   0   6   7       30.75       32.38      9.45 o 
   2   6   7       36.50       37.91     11.16 o 
   4   6   7      279.52      308.82     23.93 o 
  -9   7   7      827.21      888.15     39.61 o 
  -7   7   7     2328.94     2434.20     90.29 o 
  -5   7   7      972.96      969.80     41.53 o 
  -3   7   7     1779.66     1697.11     40.31 o 
  -1   7   7       60.96       61.44     11.36 o 
   1   7   7      809.04      794.70     45.05 o 
   3   7   7     1405.01     1368.92     46.26 o 
   5   7   7      750.13      753.09     37.21 o 
  -8   8   7      116.79      137.84     13.01 o 
  -6   8   7        4.85        1.09      5.68 o 
  -4   8   7      161.51      165.65     12.75 o 
  -2   8   7       45.19       50.64      6.47 o 
   0   8   7       21.71       24.84      9.05 o 
   2   8   7       16.06        9.55      9.05 o 
   4   8   7      541.07      543.02     32.08 o 
  -7   9   7       54.72       66.38     16.29 o 
  -5   9   7      808.35      816.47     53.20 o 
  -3   9   7     1979.94     1927.20     32.23 o 
  -1   9   7     1185.12     1143.06     39.52 o 
   1   9   7     1438.06     1415.72    104.08 o 
   3   9   7      954.92      926.96     40.12 o 
   5   9   7      513.81      486.41     31.68 o 
  -8  10   7       61.35       70.58     10.98 o 
  -6  10   7      455.58      467.81     20.94 o 
  -4  10   7       72.95       78.39      8.25 o 
  -2  10   7      106.28      103.80      8.84 o 
   0  10   7      177.25      156.97     17.30 o 
   2  10   7       53.32       46.66     12.47 o 
   4  10   7      211.25      235.51     23.03 o 
  -7  11   7      202.77      190.44     15.22 o 
  -5  11   7      217.78      205.60     16.04 o 
  -3  11   7     2065.61     1932.99     52.70 o 
  -1  11   7     1062.00     1039.99     39.52 o 
   1  11   7     1763.45     1733.71     84.12 o 
   3  11   7     1186.65     1156.94     45.86 o 
  -6  12   7       45.25       48.77      9.83 o 
  -4  12   7      226.40      228.48     15.46 o 
  -2  12   7      439.37      435.95     16.05 o 
   0  12   7       78.48       83.87     14.58 o 
   2  12   7      131.56      102.97     16.99 o 
  -7  13   7      425.87      420.69     21.51 o 
  -5  13   7      857.34      836.19     28.31 o 
  -3  13   7     1130.50     1009.62     24.12 o 
  -1  13   7      891.61      776.82     35.70 o 
   1  13   7      797.87      769.13     54.65 o 
   3  13   7      944.37      921.03     42.84 o 
  -6  14   7       25.66       22.33      8.83 o 
  -4  14   7      100.65      106.48     12.22 o 
  -2  14   7      306.69      271.78     13.66 o 
   0  14   7       80.03       72.00     14.28 o 
   2  14   7      595.99      601.65     35.10 o 
  -5  15   7      914.58      849.10     29.05 o 
  -3  15   7      531.31      512.07     18.29 o 
  -1  15   7     1409.95     1313.51     47.67 o 
   1  15   7      338.93      334.06     27.35 o 
  -4  16   7      142.27      151.13     14.38 o 
  -2  16   7       84.95       75.23      9.38 o 
   0  16   7      219.92      237.32     23.73 o 
  -8   0   8      901.59      878.79     40.32 o 
  -6   0   8     1388.46     1386.82     46.66 o 
  -4   0   8     1797.80     1629.37     48.17 o 
  -2   0   8     3157.30     2927.14     44.23 o 
  -9   1   8       83.43       78.85     11.00 o 
  -7   1   8        4.17       13.00      6.64 o 
  -5   1   8       52.59       54.48      8.52 o 
  -3   1   8      107.67       99.01      8.28 o 
  -1   1   8        1.85        2.46      3.58 o 
  -8   2   8     1036.31     1083.91     31.19 o 
  -6   2   8      934.34      921.72     27.19 o 
  -4   2   8     1466.17     1397.84     31.53 o 
  -2   2   8     3382.72     3144.22     32.32 o 
   0   2   8     1877.38     1789.56     47.56 o 
  -7   3   8      230.26      248.29     12.94 o 
  -5   3   8       42.24       43.33      8.06 o 
  -3   3   8       42.76       38.44      6.15 o 
  -1   3   8      104.86       98.29      7.73 o 
   1   3   8      161.32      149.23     16.49 o 
   3   3   8      306.46      300.77     23.63 o 
  -8   4   8      349.27      369.82     15.82 o 
  -6   4   8     1278.90     1311.31     43.59 o 
  -4   4   8     2929.45     2932.98     43.15 o 
  -2   4   8     1202.99     1092.61     35.80 o 
   0   4   8     1970.60     2108.37     99.00 o 
   2   4   8      183.26      175.58     19.21 o 
   4   4   8     1630.98     1574.46     51.39 o 
  -7   5   8      129.50      144.38     10.47 o 
  -5   5   8      107.33      124.42      9.44 o 
  -3   5   8       65.37       56.84      7.36 o 
  -1   5   8      461.59      425.47     25.64 o 
   1   5   8      278.17      315.66     23.43 o 
   3   5   8       64.37       64.76     14.08 o 
  -8   6   8      490.13      461.91     17.53 o 
  -6   6   8     2011.79     1974.52    152.70 o 
  -4   6   8     1253.55     1185.90     60.13 o 
  -2   6   8     1036.74      955.14     35.77 o 
   0   6   8      641.35      661.78     30.87 o 
   2   6   8      846.75      886.13     38.51 o 
  -7   7   8       34.28       33.08      8.75 o 
  -5   7   8      384.60      408.28     19.55 o 
  -3   7   8       96.86       96.30      8.81 o 
  -1   7   8       94.43       86.58     14.08 o 
   1   7   8      624.91      695.57     34.09 o 
   3   7   8       30.07       31.37     12.47 o 
  -6   8   8      661.96      660.72     55.11 o 
  -4   8   8     1311.97     1304.74     49.93 o 
  -2   8   8      829.11      748.77     29.41 o 
   0   8   8      730.39      680.08     32.08 o 
   2   8   8     1195.67     1232.76     46.66 o 
  -7   9   8       14.99       27.11      8.95 o 
  -5   9   8      532.67      567.39     38.16 o 
  -3   9   8       57.78       50.67      7.57 o 
  -1   9   8      197.94      200.11     20.21 o 
   1   9   8      413.33      452.82     29.97 o 
  -6  10   8       98.28       93.80     12.01 o 
  -4  10   8     1623.38     1559.54    104.43 o 
  -2  10   8      631.26      568.47     18.81 o 
   0  10   8     1061.23      898.20     37.91 o 
   2  10   8     1196.34     1245.63     48.37 o 
  -5  11   8       58.88       54.92     10.20 o 
  -3  11   8      101.77       93.93      9.50 o 
  -1  11   8      225.18      209.06     21.82 o 
   1  11   8      204.85      222.14     23.63 o 
  -4  12   8      220.17      184.90     15.10 o 
  -2  12   8      530.59      491.57     18.03 o 
   0  12   8      681.02      622.97     33.69 o 
  -3  13   8      411.50      407.67     17.26 o 
  -1  13   8      140.26      148.53     19.91 o 
  -5   1   9      166.96      163.55     13.66 o 
  -3   1   9     1021.09      911.45     34.19 o 
  -1   1   9     1555.72     1381.67     23.43 o 
  -6   2   9       20.99       25.67      8.10 o 
  -4   2   9       35.39       26.38      7.64 o 
  -2   2   9       45.88       39.43      5.88 o 
  -5   3   9      225.90      190.60     12.79 o 
  -3   3   9      724.28      695.47     17.29 o 
  -1   3   9     1377.52     1293.52     72.08 o 
  -6   4   9       22.84       25.38      6.61 o 
  -4   4   9       27.62       32.65      8.50 o 
  -2   4   9       28.36       40.92      7.12 o 
  -5   5   9     1127.95     1087.47     32.24 o 
  -3   5   9      495.74      461.45     17.28 o 
  -1   5   9      787.74      708.38     21.18 o 
  -4   6   9      321.50      349.36     19.40 o 
  -2   6   9        1.26        3.50      4.71 o 
   0   6   9        9.32        6.74      9.35 o 
  -5   7   9      473.44      494.80     27.40 o 
  -3   7   9      554.13      513.46     18.30 o 
  -1   7   9      561.23      527.02     20.93 o 
  -4   8   9      214.07      223.36     16.40 o 
  -2   8   9       99.73       86.25      9.25 o 
                                                 
